# Supplementary material for: Frontiers and hotspots evolution in anti-inflammatory studies for coronary heart disease: A bibliometric analysis of 1990–2022
Source: Front Cardiovasc Med. 2023 Feb 16;10:1038738. doi: 10.3389/fcvm.2023.1038738 (PMC9978200; doi:10.3389/fcvm.2023.1038738)
Supplement: Supplementary file 1 [file Table_1.XLS]

## Sheet: savedrecs
Authors	Author Full Names	Book Author Full Names	Article Title	Source Title	Language	Document Type	Cited Reference Count	Times Cited, WoS Core	Times Cited, All Databases	Journal Abbreviation	Journal ISO Abbreviation	Publication Date	Publication Year	DOI	DOI Link
Svensson, EC; Madar, A; Campbell, CD; He, YS; Sultan, M; Healey, ML; Xu, HL; D'Aco, K; Fernandez, A; Wache-Mainier, C; Libby, P; Ridker, PM; Beste, MT; Basson, CT	Svensson, Eric C.; Madar, Aviv; Campbell, Catarina D.; He, Yunsheng; Sultan, Marc; Healey, Margaret L.; Xu, Huilei; D'Aco, Katie; Fernandez, Anita; Wache-Mainier, Clarisse; Libby, Peter; Ridker, Paul M.; Beste, Michael T.; Basson, Craig T.		TET2-Driven Clonal Hematopoiesis and Response to Canakinumab An Exploratory Analysis of the CANTOS Randomized Clinical Trial	JAMA CARDIOLOGY	English	Article	31	18	18	JAMA CARDIOL	JAMA Cardiol.	MAY	2022	10.1001/jamacardio.2022.0386	http://dx.doi.org/10.1001/jamacardio.2022.0386
Nikolic, M; Zivkovic, V; Jovic, JJ; Sretenovic, J; Davidovic, G; Simovic, S; Djokovic, D; Muric, N; Bolevich, S; Jakovljevic, V	Nikolic, Maja; Zivkovic, Vladimir; Jovic, Jovana Joksimovic; Sretenovic, Jasmina; Davidovic, Goran; Simovic, Stefan; Djokovic, Danijela; Muric, Nemanja; Bolevich, Sergey; Jakovljevic, Vladimir		SGLT2 inhibitors: a focus on cardiac benefits and potential mechanisms	HEART FAILURE REVIEWS	English	Review	148	15	15	HEART FAIL REV	Heart Fail. Rev.	MAY	2022	10.1007/s10741-021-10079-9	http://dx.doi.org/10.1007/s10741-021-10079-9
Frangogiannis, NG	Frangogiannis, Nikolaos G.		Transforming growth factor-beta in myocardial disease	NATURE REVIEWS CARDIOLOGY	English	Review	310	15	14	NAT REV CARDIOL	Nat. Rev. Cardiol.	JUL	2022	10.1038/s41569-021-00646-w	http://dx.doi.org/10.1038/s41569-021-00646-w
Montarello, NJ; Nguyen, MT; Wong, DTL; Nicholls, SJ; Psaltis, PJ	Montarello, Nicholas J.; Nguyen, Mau T.; Wong, Dennis T. L.; Nicholls, Stephen J.; Psaltis, Peter J.		Inflammation in Coronary Atherosclerosis and Its Therapeutic Implications	CARDIOVASCULAR DRUGS AND THERAPY	English	Review	180	12	12	CARDIOVASC DRUG THER	Cardiovasc. Drugs Ther.	APR	2022	10.1007/s10557-020-07106-6	http://dx.doi.org/10.1007/s10557-020-07106-6
Pourhanifeh, MH; Dehdashtian, E; Hosseinzadeh, A; Sezavar, SH; Mehrzadi, S	Pourhanifeh, Mohammad Hossein; Dehdashtian, Ehsan; Hosseinzadeh, Azam; Sezavar, Seyed Hashem; Mehrzadi, Saeed		Clinical Application of Melatonin in the Treatment of Cardiovascular Diseases: Current Evidence and New Insights into the Cardioprotective and Cardiotherapeutic Properties	CARDIOVASCULAR DRUGS AND THERAPY	English	Review	187	11	11	CARDIOVASC DRUG THER	Cardiovasc. Drugs Ther.	FEB	2022	10.1007/s10557-020-07052-3	http://dx.doi.org/10.1007/s10557-020-07052-3
Deftereos, SG; Beerkens, FJ; Shah, B; Giannopoulos, G; Vrachatis, DA; Giotaki, SG; Siasos, G; Nicolas, J; Arnott, C; Patel, S; Parsons, M; Tardif, JC; Kovacic, JC; Dangas, GD	Deftereos, Spyridon G.; Beerkens, Frans J.; Shah, Binita; Giannopoulos, George; Vrachatis, Dimitrios A.; Giotaki, Sotiria G.; Siasos, Gerasimos; Nicolas, Johny; Arnott, Clare; Patel, Sanjay; Parsons, Mark; Tardif, Jean-Claude; Kovacic, Jason C.; Dangas, George D.		Colchicine in Cardiovascular Disease: In-Depth Review	CIRCULATION	English	Review	100	11	11	CIRCULATION	Circulation	JAN 4	2022	10.1161/CIRCULATIONAHA.121.056171	http://dx.doi.org/10.1161/CIRCULATIONAHA.121.056171
Violi, F; Nocella, C; Loffredo, L; Carnevale, R; Pignatelli, P	Violi, Francesco; Nocella, Cristina; Loffredo, Lorenzo; Carnevale, Roberto; Pignatelli, Pasquale		Interventional study with vitamin E in cardiovascular disease and meta-analysis	FREE RADICAL BIOLOGY AND MEDICINE	English	Article	106	11	11	FREE RADICAL BIO MED	Free Radic. Biol. Med.	JAN	2022	10.1016/j.freeradbiomed.2021.11.027	http://dx.doi.org/10.1016/j.freeradbiomed.2021.11.027
Paolisso, P; Bergamaschi, L; Santulli, G; Gallinoro, E; Cesaro, A; Gragnano, F; Sardu, C; Mileva, N; Foa, A; Armillotta, M; Sansonetti, A; Amicone, S; Impellizzeri, A; Casella, G; Mauro, C; Vassilev, D; Marfella, R; Calabro, P; Barbato, E; Pizzi, C	Paolisso, Pasquale; Bergamaschi, Luca; Santulli, Gaetano; Gallinoro, Emanuele; Cesaro, Arturo; Gragnano, Felice; Sardu, Celestino; Mileva, Niya; Foa, Alberto; Armillotta, Matteo; Sansonetti, Angelo; Amicone, Sara; Impellizzeri, Andrea; Casella, Gianni; Mauro, Ciro; Vassilev, Dobrin; Marfella, Raffaele; Calabro, Paolo; Barbato, Emanuele; Pizzi, Carmine		Infarct size, inflammatory burden, and admission hyperglycemia in diabetic patients with acute myocardial infarction treated with SGLT2-inhibitors: a multicenter international registry	CARDIOVASCULAR DIABETOLOGY	English	Article	52	10	10	CARDIOVASC DIABETOL	Cardiovasc. Diabetol.	MAY 15	2022	10.1186/s12933-022-01506-8	http://dx.doi.org/10.1186/s12933-022-01506-8
Mohiuddin, MM; Goerlich, CE; Singh, AK; Zhang, TS; Tatarov, I; Lewis, B; Sentz, F; Hershfeld, A; Braileanu, G; Odonkor, P; Strauss, E; Williams, B; Burke, A; Hittman, J; Bhutta, A; Tabatabai, A; Gupta, A; Vaught, T; Sorrells, L; Kuravi, K; Dandro, A; Eyestone, W; Kaczorowski, DJ; Ayares, D; Griffith, BP	Mohiuddin, Muhammad M.; Goerlich, Corbin E.; Singh, Avneesh K.; Zhang, Tianshu; Tatarov, Ivan; Lewis, Billeta; Sentz, Faith; Hershfeld, Alena; Braileanu, Gheorghe; Odonkor, Patrick; Strauss, Erik; Williams, Brittney; Burke, Allen; Hittman, Jamie; Bhutta, Adnan; Tabatabai, Ali; Gupta, Anuj; Vaught, Todd; Sorrells, Lori; Kuravi, Kasinath; Dandro, Amy; Eyestone, Will; Kaczorowski, David J.; Ayares, …		Progressive genetic modifications of porcine cardiac xenografts extend survival to 9 months	XENOTRANSPLANTATION	English	Article	50	10	10	XENOTRANSPLANTATION	Xenotransplantation	MAY	2022	10.1111/xen.12744	http://dx.doi.org/10.1111/xen.12744
Zhang, FS; He, QZ; Qin, CH; Little, PJ; Weng, JP; Xu, SW	Zhang, Fan-Shun; He, Qing-Ze; Qin, Chengxue Helena; Little, Peter J.; Weng, Jian-Ping; Xu, Suo-Wen		Therapeutic potential of colchicine in cardiovascular medicine: a pharmacological review	ACTA PHARMACOLOGICA SINICA	English	Review	177	9	9	ACTA PHARMACOL SIN	Acta Pharmacol. Sin.	SEP	2022	10.1038/s41401-021-00835-w	http://dx.doi.org/10.1038/s41401-021-00835-w
Kalita, P; Ahmed, AB; Sen, S; Chakraborty, R	Kalita, Pratap; Ahmed, Abdul Baquee; Sen, Saikat; Chakraborty, Raja		A comprehensive review on polysaccharides with hypolipidemic activity: Occurrence, chemistry and molecular mechanism	INTERNATIONAL JOURNAL OF BIOLOGICAL MACROMOLECULES	English	Review	98	8	8	INT J BIOL MACROMOL	Int. J. Biol. Macromol.	MAY 1	2022	10.1016/j.ijbiomac.2022.02.189	http://dx.doi.org/10.1016/j.ijbiomac.2022.02.189
Richards, EM; Li, J; Stevens, BR; Pepine, CJ; Raizada, MK	Richards, Elaine M.; Li, Jing; Stevens, Bruce R.; Pepine, Carl J.; Raizada, Mohan K.		Gut Microbiome and Neuroinflammation in Hypertension	CIRCULATION RESEARCH	English	Review	157	8	8	CIRC RES	Circ.Res.	FEB 4	2022	10.1161/CIRCRESAHA.121.319816	http://dx.doi.org/10.1161/CIRCRESAHA.121.319816
Kandelouei, T; Abbasifard, M; Imani, D; Aslani, S; Razi, B; Fasihi, M; Shafiekhani, S; Mohammadi, K; Jamialahmadi, T; Reiner, A; Sahebkar, A	Kandelouei, Tahmineh; Abbasifard, Mitra; Imani, Danyal; Aslani, Saeed; Razi, Bahman; Fasihi, Mahdieh; Shafiekhani, Sajad; Mohammadi, Keyhan; Jamialahmadi, Tannaz; Reiner, Zeljko; Sahebkar, Amirhossein		Effect of Statins on Serum level of hs-CRP and CRP in Patients with Cardiovascular Diseases: A Systematic Review and Meta-Analysis of Randomized Controlled Trials	MEDIATORS OF INFLAMMATION	English	Review	94	7	7	MEDIAT INFLAMM	Mediat. Inflamm.	JAN 28	2022	10.1155/2022/8732360	http://dx.doi.org/10.1155/2022/8732360
Schattner, A	Schattner, Ami		Colchicine-new horizons for an ancient drug. Review based on the highest hierarchy of evidence	EUROPEAN JOURNAL OF INTERNAL MEDICINE	English	Review	77	6	7	EUR J INTERN MED	Eur. J. Intern. Med.	FEB	2022	10.1016/j.ejim.2021.10.002	http://dx.doi.org/10.1016/j.ejim.2021.10.002
Sheibani, M; Azizi, Y; Shayan, M; Nezamoleslami, S; Eslami, F; Farjoo, MH; Dehpour, AR	Sheibani, Mohammad; Azizi, Yaser; Shayan, Maryam; Nezamoleslami, Sadaf; Eslami, Faezeh; Farjoo, Mohammad Hadi; Dehpour, Ahmad Reza		Doxorubicin-Induced Cardiotoxicity: An Overview on Pre-clinical Therapeutic Approaches	CARDIOVASCULAR TOXICOLOGY	English	Article	151	7	7	CARDIOVASC TOXICOL	Cardiovasc. Toxicol.	APR	2022	10.1007/s12012-022-09721-1	http://dx.doi.org/10.1007/s12012-022-09721-1
Choi, HK; McCormick, N; Yokose, C	Choi, Hyon K.; McCormick, Natalie; Yokose, Chio		Excess comorbidities in gout: the causal paradigm and pleiotropic approaches to care	NATURE REVIEWS RHEUMATOLOGY	English	Review	206	7	7	NAT REV RHEUMATOL	Nat. Rev. Rheumatol.	FEB	2022	10.1038/s41584-021-00725-9	http://dx.doi.org/10.1038/s41584-021-00725-9
Amiri, P; Hosseini, SA; Ghaffari, S; Tutunchi, H; Ghaffari, S; Mosharkesh, E; Asghari, S; Roshanravan, N	Amiri, Parichehr; Hosseini, Seyed Ahmad; Ghaffari, Samad; Tutunchi, Helda; Ghaffari, Shamsi; Mosharkesh, Erfan; Asghari, Samira; Roshanravan, Neda		Role of Butyrate, a Gut Microbiota Derived Metabolite, in Cardiovascular Diseases: A comprehensive narrative review	FRONTIERS IN PHARMACOLOGY	English	Review	97	6	6	FRONT PHARMACOL	Front. Pharmacol.	FEB 2	2022	10.3389/fphar.2021.837509	http://dx.doi.org/10.3389/fphar.2021.837509
Zou, RT; Nie, CQ; Pan, S; Wang, B; Hong, XJ; Xi, SQ; Bai, JC; Yu, MS; Liu, JR; Yang, W	Zou, Rentong; Nie, Chaoqun; Pan, Shuang; Wang, Bin; Hong, Xiaojian; Xi, Shuiqing; Bai, Juncai; Yu, Mengshu; Liu, Jiaren; Yang, Wei		Co-administration of hydrogen and metformin exerts cardioprotective effects by inhibiting pyroptosis and fibrosis in diabetic cardiomyopathy	FREE RADICAL BIOLOGY AND MEDICINE	English	Article	63	6	6	FREE RADICAL BIO MED	Free Radic. Biol. Med.	APR	2022	10.1016/j.freeradbiomed.2022.03.010	http://dx.doi.org/10.1016/j.freeradbiomed.2022.03.010
Rahbardar, MG; Eisvand, F; Rameshrad, M; Razavi, BM; Hosseinzadeh, H	Rahbardar, Mahboobeh Ghasemzadeh; Eisvand, Farhad; Rameshrad, Maryam; Razavi, Bibi Marjan; Hosseinzadeh, Hossein		In Vivo and In Vitro Protective Effects of Rosmarinic Acid against Doxorubicin-Induced Cardiotoxicity	NUTRITION AND CANCER-AN INTERNATIONAL JOURNAL	English	Article	83	5	5	NUTR CANCER	Nutr. Cancer	FEB 7	2022	10.1080/01635581.2021.1931362	http://dx.doi.org/10.1080/01635581.2021.1931362
Schumertl, T; Lokau, J; Rose-John, S; Garbers, C	Schumertl, Tim; Lokau, Juliane; Rose-John, Stefan; Garbers, Christoph		Function and proteolytic generation of the soluble interleukin-6 receptor in health and disease	BIOCHIMICA ET BIOPHYSICA ACTA-MOLECULAR CELL RESEARCH	English	Review	147	5	5	BBA-MOL CELL RES	Biochim. Biophys. Acta-Mol. Cell Res.	JAN	2022	10.1016/j.bbamcr.2021.119143	http://dx.doi.org/10.1016/j.bbamcr.2021.119143
Andelova, K; Bacova, BS; Sykora, M; Hlivak, P; Barancik, M; Tribulova, N	Andelova, Katarina; Bacova, Barbara Szeiffova; Sykora, Matus; Hlivak, Peter; Barancik, Miroslav; Tribulova, Narcis		Mechanisms Underlying Antiarrhythmic Properties of Cardioprotective Agents Impacting Inflammation and Oxidative Stress	INTERNATIONAL JOURNAL OF MOLECULAR SCIENCES	English	Review	263	5	5	INT J MOL SCI	Int. J. Mol. Sci.	FEB	2022	10.3390/ijms23031416	http://dx.doi.org/10.3390/ijms23031416
Lu, HY; Xiao, H; Dai, MY; Xue, YC; Zhao, R	Lu, Haoyang; Xiao, Hui; Dai, Manyu; Xue, Yangcheng; Zhao, Ren		Britanin relieves ferroptosis-mediated myocardial ischaemia/reperfusion damage by upregulating GPX4 through activation of AMPK/GSK3 beta/Nrf2 signalling	PHARMACEUTICAL BIOLOGY	English	Article	33	5	5	PHARM BIOL	Pharm. Biol.	JAN 1	2022	10.1080/13880209.2021.2007269	http://dx.doi.org/10.1080/13880209.2021.2007269
El Hadidi, S; Rosano, G; Tamargo, J; Agewall, S; Drexel, H; Kaski, JC; Niessner, A; Lewis, BS; Coats, AJS; Savarese, G	El Hadidi, Seif; Rosano, Giuseppe; Tamargo, Juan; Agewall, Stefan; Drexel, Heinz; Kaski, Juan Carlos; Niessner, Alexander; Lewis, Basil S.; Coats, Andrew J. S.; Savarese, Gianluigi		Potentially inappropriate prescriptions in heart failure with reduced ejection fraction: ESC position statement on heart failure with reduced ejection fraction-specific inappropriate prescribing	EUROPEAN HEART JOURNAL-CARDIOVASCULAR PHARMACOTHERAPY	English	Review	249	5	5	EUR HEART J-CARD PHA	EUR. HEART J.-CARDIOVASC. PHARMACOTHER.	FEB 16	2022	10.1093/ehjcvp/pvaa108	http://dx.doi.org/10.1093/ehjcvp/pvaa108
Sun, Y; Chao, SY; Ouyang, H; Zhang, WY; Luo, WK; Nie, QB; Wang, JN; Luo, CY; Ni, GA; Zhang, LY; Yang, J; Feng, HQ; Mao, GS; Li, Z	Sun, Yu; Chao, Shengyu; Ouyang, Han; Zhang, Weiyi; Luo, Weikang; Nie, Qingbin; Wang, Jianing; Luo, Changyi; Ni, Gongang; Zhang, Lingyu; Yang, Jun; Feng, Hongqing; Mao, Gengsheng; Li, Zhou		Hybrid nanogenerator based closed-loop self-powered low-level vagus nerve stimulation system for atrial fibrillation treatment	SCIENCE BULLETIN	English	Article	52	4	5	SCI BULL	Sci. Bull.	JUN 30	2022	10.1016/j.scib.2022.04.002	http://dx.doi.org/10.1016/j.scib.2022.04.002
Liao, J; Xiong, QS; Yin, YH; Ling, ZY; Chen, SJ	Liao, Jia; Xiong, Qingsong; Yin, Yuehui; Ling, Zhiyu; Chen, Shaojie		The Effects of Fish Oil on Cardiovascular Diseases: Systematical Evaluation and Recent Advance	FRONTIERS IN CARDIOVASCULAR MEDICINE	English	Review	132	4	4	FRONT CARDIOVASC MED	Front. Cardiovasc. Med.	JAN 5	2022	10.3389/fcvm.2021.802306	http://dx.doi.org/10.3389/fcvm.2021.802306
Nelson, TA; Parker, WAE; Lakic, TG; Westerbergh, J; James, SK; Siegbahn, A; Becker, RC; Himmelmann, A; Wallentin, L; Storey, RF	Nelson, Thomas A.; Parker, William A. E.; Ghukasyan Lakic, Tatevik; Westerbergh, Johan; James, Stefan K.; Siegbahn, Agneta; Becker, Richard C.; Himmelmann, Anders; Wallentin, Lars; Storey, Robert F.		Differential effect of clopidogrel and ticagrelor on leukocyte count in relation to patient characteristics, biomarkers and genotype: a PLATO substudy	PLATELETS	English	Article	24	4	4	PLATELETS	Platelets	APR 3	2022	10.1080/09537104.2021.1934667	http://dx.doi.org/10.1080/09537104.2021.1934667
Venugopal, H; Hanna, A; Humeres, C; Frangogiannis, NG	Venugopal, Harikrishnan; Hanna, Anis; Humeres, Claudio; Frangogiannis, Nikolaos G.		Properties and Functions of Fibroblasts and Myofibroblasts in Myocardial Infarction	CELLS	English	Review	198	4	4	CELLS-BASEL	Cells	MAY	2022	10.3390/cells11091386	http://dx.doi.org/10.3390/cells11091386
Olivo, CR; Castro, TBP; Riane, A; Regonha, T; Rivero, DHRF; Vieira, RP; Saraiva-Romanholo, BM; Lopes, FDTQS; Tiberio, IFLC; Martins, MA; Prado, CM	Olivo, C. R.; Castro, T. B. P.; Riane, A.; Regonha, T.; Rivero, D. H. R. F.; Vieira, R. P.; Saraiva-Romanholo, B. M.; Lopes, F. D. T. Q. S.; Tiberio, I. F. L. C.; Martins, M. A.; Prado, C. M.		The effects of exercise training on the lungs and cardiovascular function of animals exposed to diesel exhaust particles and gases	ENVIRONMENTAL RESEARCH	English	Article	59	4	4	ENVIRON RES	Environ. Res.	JAN	2022	10.1016/j.envres.2021.111768	http://dx.doi.org/10.1016/j.envres.2021.111768
Santos, L	Santos, Lelita		The impact of nutrition and lifestyle modification on health	EUROPEAN JOURNAL OF INTERNAL MEDICINE	English	Review	142	4	4	EUR J INTERN MED	Eur. J. Intern. Med.	MAR	2022	10.1016/j.ejim.2021.09.020	http://dx.doi.org/10.1016/j.ejim.2021.09.020
Pandey, AK; Bhatt, DL; Cosentino, F; Marx, N; Rotstein, O; Pitt, B; Pandey, A; Butler, J; Verma, S	Pandey, Arjun K.; Bhatt, Deepak L.; Cosentino, Francesco; Marx, Nikolaus; Rotstein, Ori; Pitt, Bertram; Pandey, Ambirash; Butler, Javed; Verma, Subodh		Non-steroidal mineralocorticoid receptor antagonists in cardiorenal disease( )	EUROPEAN HEART JOURNAL	English	Review	130	4	4	EUR HEART J	Eur. Heart J.	AUG 14	2022	10.1093/eurheartj/ehac299	http://dx.doi.org/10.1093/eurheartj/ehac299
Wang, JY; Chen, PW; Cao, QY; Wang, W; Chang, X	Wang, Junyan; Chen, Peiwen; Cao, Qiuyu; Wang, Wei; Chang, Xing		Traditional Chinese Medicine Ginseng Dingzhi Decoction Ameliorates Myocardial Fibrosis and High Glucose-Induced Cardiomyocyte Injury by Regulating Intestinal Flora and Mitochondrial Dysfunction	OXIDATIVE MEDICINE AND CELLULAR LONGEVITY	English	Article	56	4	4	OXID MED CELL LONGEV	Oxidative Med. Cell. Longev.	MAR 31	2022	10.1155/2022/9205908	http://dx.doi.org/10.1155/2022/9205908
Hua, F; Shi, LL; Zhou, P	Hua, Fang; Shi, Lingli; Zhou, Peng		Phenols and terpenoids: natural products as inhibitors of NLRP3 inflammasome in cardiovascular diseases	INFLAMMOPHARMACOLOGY	English	Review	115	4	4	INFLAMMOPHARMACOLOGY	Inflammopharmacology	FEB	2022	10.1007/s10787-021-00918-4	http://dx.doi.org/10.1007/s10787-021-00918-4
Jin, KY; Gao, S; Yang, PH; Guo, RF; Li, D; Zhang, YS; Lu, XY; Fan, GW; Fan, XH	Jin, Kaiyu; Gao, Shan; Yang, Penghui; Guo, Rongfang; Li, Dan; Zhang, Yunsha; Lu, Xiaoyan; Fan, Guanwei; Fan, Xiaohui		Single-Cell RNA Sequencing Reveals the Temporal Diversity and Dynamics of Cardiac Immunity after Myocardial Infarction	SMALL METHODS	English	Article	62	4	4	SMALL METHODS	Small Methods	MAR	2022	10.1002/smtd.202100752	http://dx.doi.org/10.1002/smtd.202100752
Wang, XP; Li, WL; Zhang, YW; Sun, QB; Cao, J; Tan, NN; Yang, SJ; Lu, LH; Zhang, Q; Wei, P; Ma, X; Wang, W; Wang, Y	Wang, Xiaoping; Li, Weili; Zhang, Yawen; Sun, Qianbin; Cao, Jing; Tan, NanNan; Yang, Shuangjie; Lu, Linghui; Zhang, Qian; Wei, Peng; Ma, Xiao; Wang, Wei; Wang, Yong		Calycosin as a Novel PI3K Activator Reduces Inflammation and Fibrosis in Heart Failure Through AKT-IKK/STAT3 Axis	FRONTIERS IN PHARMACOLOGY	English	Article	34	4	4	FRONT PHARMACOL	Front. Pharmacol.	FEB 21	2022	10.3389/fphar.2022.828061	http://dx.doi.org/10.3389/fphar.2022.828061
Qiu, F; Yuan, Y; Luo, W; Gong, YS; Zhang, ZM; Liu, ZM; Gao, L	Qiu, Fan; Yuan, Yi; Luo, Wei; Gong, Yan-shan; Zhang, Zhong-ming; Liu, Zhong-min; Gao, Ling		Asiatic acid alleviates ischemic myocardial injury in mice by modulating mitophagy- and glycophagy-based energy metabolism	ACTA PHARMACOLOGICA SINICA	English	Article	49	3	4	ACTA PHARMACOL SIN	Acta Pharmacol. Sin.	JUN	2022	10.1038/s41401-021-00763-9	http://dx.doi.org/10.1038/s41401-021-00763-9
Toro, A; Ruiz, MS; Lage-Vickers, S; Sanchis, P; Sabater, A; Pascual, G; Seniuk, R; Cascardo, F; Ledesma-Bazan, S; Vilicich, F; Vazquez, E; Gueron, G	Toro, Ayelen; Ruiz, Maria Sol; Lage-Vickers, Sofia; Sanchis, Pablo; Sabater, Agustina; Pascual, Gaston; Seniuk, Rocio; Cascardo, Florencia; Ledesma-Bazan, Sabrina; Vilicich, Felipe; Vazquez, Elba; Gueron, Geraldine		A Journey into the Clinical Relevance of Heme Oxygenase 1 for Human Inflammatory Disease and Viral Clearance: Why Does It Matter on the COVID-19 Scene?	ANTIOXIDANTS	English	Article	203	3	4	ANTIOXIDANTS-BASEL	Antioxidants	FEB	2022	10.3390/antiox11020276	http://dx.doi.org/10.3390/antiox11020276
Huang, ZY; Mei, XF; Jiang, YF; Chen, T; Zhou, YF	Huang, Ziyin; Mei, Xiaofei; Jiang, Yufeng; Chen, Tan; Zhou, Yafeng		Gut Microbiota in Heart Failure Patients With Preserved Ejection Fraction (GUMPTION Study)	FRONTIERS IN CARDIOVASCULAR MEDICINE	English	Article	38	4	4	FRONT CARDIOVASC MED	Front. Cardiovasc. Med.	JAN 6	2022	10.3389/fcvm.2021.803744	http://dx.doi.org/10.3389/fcvm.2021.803744
Althunibat, OY; Abduh, MS; Abukhalil, MH; Aladaileh, SH; Hanieh, H; Mahmoud, AM	Althunibat, Osama Y.; Abduh, Maisa Siddiq; Abukhalil, Mohammad H.; Aladaileh, Saleem H.; Hanieh, Hamza; Mahmoud, Ayman M.		Umbelliferone prevents isoproterenol-induced myocardial injury by upregulating Nrf2/HO-1 signaling, and attenuating oxidative stress, inflammation, and cell death in rats	BIOMEDICINE & PHARMACOTHERAPY	English	Article	52	4	4	BIOMED PHARMACOTHER	Biomed. Pharmacother.	MAY	2022	10.1016/j.biopha.2022.112900	http://dx.doi.org/10.1016/j.biopha.2022.112900
Tsoupras, A; Brummell, C; Kealy, C; Vitkaitis, K; Redfern, S; Zabetakis, I	Tsoupras, Alexandros; Brummell, Chloe; Kealy, Ciara; Vitkaitis, Karolis; Redfern, Shane; Zabetakis, Ioannis		Cardio-Protective Properties and Health Benefits of Fish Lipid Bioactives; The Effects of Thermal Processing	MARINE DRUGS	English	Article	270	4	4	MAR DRUGS	Mar. Drugs	MAR	2022	10.3390/md20030187	http://dx.doi.org/10.3390/md20030187
Zhang, Y; Li, MC; Wang, WX; He, SY	Zhang, Yu; Li, Mingcun; Wang, Weixing; He, Siyu		Carvedilol activates nuclear factor E2-related factor 2/antioxidant response element pathway to inhibit oxidative stress and apoptosis of retinal pigment epithelial cells induced by high glucose	BIOENGINEERED	English	Article	34	4	4	BIOENGINEERED	Bioengineered	JAN 1	2022	10.1080/21655979.2021.2012627	http://dx.doi.org/10.1080/21655979.2021.2012627
Wang, YH; Gao, L	Wang, Yinghui; Gao, Lu		Inflammation and Cardiovascular Disease Associated With Hemodialysis for End-Stage Renal Disease	FRONTIERS IN PHARMACOLOGY	English	Review	198	4	4	FRONT PHARMACOL	Front. Pharmacol.	FEB 10	2022	10.3389/fphar.2022.800950	http://dx.doi.org/10.3389/fphar.2022.800950
Li, XF; Liang, JY; Qin, AQ; Wang, T; Liu, SL; Li, W; Yuan, CQ; Qu, LP; Zou, WJ	Li, Xiaofen; Liang, Jiyi; Qin, Anquan; Wang, Tao; Liu, Sili; Li, Wei; Yuan, Chuqiao; Qu, Liping; Zou, Wenjun		Protective effect of Di'ao Xinxuekang capsule against doxorubicin-induced chronic cardiotoxicity	JOURNAL OF ETHNOPHARMACOLOGY	English	Article	34	4	4	J ETHNOPHARMACOL	J. Ethnopharmacol.	APR 6	2022	10.1016/j.jep.2021.114943	http://dx.doi.org/10.1016/j.jep.2021.114943
Mitsis, A; Kadoglou, NPE; Lambadiari, V; Alexiou, S; Theodoropoulos, KC; Avraamides, P; Kassimis, G	Mitsis, Andreas; Kadoglou, Nikolaos P. E.; Lambadiari, Vaia; Alexiou, Sophia; Theodoropoulos, Konstantinos C.; Avraamides, Panayiotis; Kassimis, George		Prognostic role of inflammatory cytokines and novel adipokines in acute myocardial infarction: An updated and comprehensive review	CYTOKINE	English	Review	186	3	3	CYTOKINE	Cytokine	MAY	2022	10.1016/j.cyto.2022.155848	http://dx.doi.org/10.1016/j.cyto.2022.155848
Li, ZY; Ding, Y; Peng, YD; Yu, J; Pan, CL; Cai, YF; Dong, Q; Zhong, YC; Zhu, RR; Yu, KW; Zeng, QT	Li, Zhiyang; Ding, Yan; Peng, Yudong; Yu, Jian; Pan, Chengliang; Cai, Yifan; Dong, Qian; Zhong, Yucheng; Zhu, Ruirui; Yu, Kunwu; Zeng, Qiutang		Effects of IL-38 on Macrophages and Myocardial Ischemic Injury	FRONTIERS IN IMMUNOLOGY	English	Review	73	3	3	FRONT IMMUNOL	Front. Immunol.	MAY 13	2022	10.3389/fimmu.2022.894002	http://dx.doi.org/10.3389/fimmu.2022.894002
Klingenberg, R; Stahli, BE; Heg, D; Denegri, A; Manka, R; Kapos, I; von Eckardstein, A; Carballo, D; Hamm, CW; Vietheer, J; Rolf, A; Landmesser, U; Mach, F; Moccetti, T; Jung, C; Kelm, M; Munzel, T; Pedrazzini, G; Raber, L; Windecker, S; Matter, CM; Ruschitzka, F; Luscher, TF	Klingenberg, Roland; Staehli, Barbara E.; Heg, Dik; Denegri, Andrea; Manka, Robert; Kapos, Ioannis; von Eckardstein, Arnold; Carballo, David; Hamm, Christian W.; Vietheer, Julia; Rolf, Andreas; Landmesser, Ulf; Mach, Francois; Moccetti, Tiziano; Jung, Christian; Kelm, Malte; Muenzel, Thomas; Pedrazzini, Giovanni; Raeber, Lorenz; Windecker, Stephan; Matter, Christian M.; Ruschitzka, Frank; Luesche…		Controlled-Level EVERolimus in Acute Coronary Syndrome (CLEVER-ACS) - A phase II, randomized, double-blind, multi-center, placebo-controlled trial	AMERICAN HEART JOURNAL	English	Article	24	3	3	AM HEART J	Am. Heart J.	MAY	2022	10.1016/j.ahj.2022.01.010	http://dx.doi.org/10.1016/j.ahj.2022.01.010
Manolis, AA; Manolis, TA; Melita, H; Mikhailidis, DP; Manolis, AS	Manolis, Antonis A.; Manolis, Theodora A.; Melita, Helen; Mikhailidis, Dimitri P.; Manolis, Antonis S.		Low serum albumin: A neglected predictor in patients with cardiovascular disease	EUROPEAN JOURNAL OF INTERNAL MEDICINE	English	Review	115	3	3	EUR J INTERN MED	Eur. J. Intern. Med.	AUG	2022	10.1016/j.ejim.2022.05.004	http://dx.doi.org/10.1016/j.ejim.2022.05.004
Dziedzic, EA; Gasior, JS; Tuzimek, A; Dabrowski, M; Jankowski, P	Dziedzic, Ewelina A.; Gasior, Jakub S.; Tuzimek, Agnieszka; Dabrowski, Marek; Jankowski, Piotr		Neutrophil-to-Lymphocyte Ratio Is Not Associated with Severity of Coronary Artery Disease and Is Not Correlated with Vitamin D Level in Patients with a History of an Acute Coronary Syndrome	BIOLOGY-BASEL	English	Article	84	3	3	BIOLOGY-BASEL	Biology-Basel	JUL	2022	10.3390/biology11071001	http://dx.doi.org/10.3390/biology11071001
Patriki, D; Saravi, SSS; Camici, GG; Liberale, L; Beer, JH	Patriki, Dimitri; Saravi, Seyed Soheil Saeedi; Camici, Giovanni G.; Liberale, Luca; Beer, Juerg H.		PCSK 9: A Link Between Inflammation and Atherosclerosis	CURRENT MEDICINAL CHEMISTRY	English	Review	122	3	3	CURR MED CHEM	Curr. Med. Chem.		2022	10.2174/0929867328666210707192625	http://dx.doi.org/10.2174/0929867328666210707192625
Sala-Vila, A; Fleming, J; Kris-Etherton, P; Ros, E	Sala-Vila, Aleix; Fleming, Jennifer; Kris-Etherton, Penny; Ros, Emilio		Impact of alpha-Linolenic Acid, the Vegetable omega-3 Fatty Acid, on Cardiovascular Disease and Cognition	ADVANCES IN NUTRITION	English	Review	140	3	3	ADV NUTR	Adv. Nutr.	OCT 2	2022	10.1093/advances/nmac016	http://dx.doi.org/10.1093/advances/nmac016
van Veelen, A; van der Sangen, NMR; Delewi, R; Beijk, MAM; Henriques, JPS; Claessen, BEPM	van Veelen, Anna; van der Sangen, Niels M. R.; Delewi, Ronak; Beijk, Marcel A. M.; Henriques, Jose P. S.; Claessen, Bimmer E. P. M.		Detection of Vulnerable Coronary Plaques Using Invasive and Non-Invasive Imaging Modalities	JOURNAL OF CLINICAL MEDICINE	English	Review	161	3	3	J CLIN MED	J. Clin. Med.	MAR	2022	10.3390/jcm11051361	http://dx.doi.org/10.3390/jcm11051361
Li, M; Han, B; Zhao, H; Xu, CY; Xu, DK; Xianmin, ESC; Lin, XM; Kai, GY	Li, Man; Han, Bing; Zhao, Huan; Xu, Chongyi; Xu, Daokun; Sieniawska C Xianmin, Elwira; Lin, Xianming; Kai, Guoyin		Biological active ingredients of Astragali Radix and its mechanisms in treating cardiovascular and cerebrovascular diseases	PHYTOMEDICINE	English	Review	141	3	3	PHYTOMEDICINE	Phytomedicine	APR	2022	10.1016/j.phymed.2021.153918	http://dx.doi.org/10.1016/j.phymed.2021.153918
Morofuji, Y; Nakagawa, S; Ujifuku, K; Fujimoto, T; Otsuka, K; Niwa, M; Tsutsumi, K	Morofuji, Yoichi; Nakagawa, Shinsuke; Ujifuku, Kenta; Fujimoto, Takashi; Otsuka, Kaishi; Niwa, Masami; Tsutsumi, Keisuke		Beyond Lipid-Lowering: Effects of Statins on Cardiovascular and Cerebrovascular Diseases and Cancer	PHARMACEUTICALS	English	Review	239	3	3	PHARMACEUTICALS-BASE	Pharmaceuticals	FEB	2022	10.3390/ph15020151	http://dx.doi.org/10.3390/ph15020151
Gronda, E; Lopaschuk, GD; Arduini, A; Santoro, A; Benincasa, G; Palazzuoli, A; Gabrielli, D; Napoli, C	Gronda, Edoardo; Lopaschuk, Gary D.; Arduini, Arduino; Santoro, Antonio; Benincasa, Giuditta; Palazzuoli, Alberto; Gabrielli, Domenico; Napoli, Claudio		Mechanisms of action of SGLT2 inhibitors and their beneficial effects on the cardiorenal axis	CANADIAN JOURNAL OF PHYSIOLOGY AND PHARMACOLOGY	English	Review	126	3	3	CAN J PHYSIOL PHARM	Can. J. Physiol. Pharmacol.	FEB	2022	10.1139/cjpp-2021-0399	http://dx.doi.org/10.1139/cjpp-2021-0399
Wanderer, S; Andereggen, L; Mrosek, J; Kashefiolasl, S; Schubert, GA; Marbacher, S; Konczalla, J	Wanderer, Stefan; Andereggen, Lukas; Mrosek, Jan; Kashefiolasl, Sepide; Schubert, Gerrit Alexander; Marbacher, Serge; Konczalla, Jurgen		Levosimendan as a therapeutic strategy to prevent neuroinflammation after aneurysmal subarachnoid hemorrhage?	JOURNAL OF NEUROINTERVENTIONAL SURGERY	English	Article	30	3	3	J NEUROINTERV SURG	J. NeuroInterventional Surg.	APR	2022	10.1136/neurintsurg-2021-017504	http://dx.doi.org/10.1136/neurintsurg-2021-017504
Li, MR; Sen, G; Ho, CT; Bai, NS	Li Mingrou; Sen Guo; Ho, Chi-Tang; Bai, Naisheng		Review on chemical compositions and biological activities of peanut (Arachis hypogeae L.)	JOURNAL OF FOOD BIOCHEMISTRY	English	Review	125	3	3	J FOOD BIOCHEM	J. Food Biochem.	JUL	2022	10.1111/jfbc.14119	http://dx.doi.org/10.1111/jfbc.14119
Wu, C; Chen, RL; Wang, Y; Wu, WY; Li, G	Wu, Chan; Chen, Ruo-Lan; Wang, Yan; Wu, Wei-Yin; Li, Gang		Acacetin alleviates myocardial ischaemia/reperfusion injury by inhibiting oxidative stress and apoptosis via the Nrf-2/HO-1 pathway	PHARMACEUTICAL BIOLOGY	English	Article	44	3	3	PHARM BIOL	Pharm. Biol.	DEC 31	2022	10.1080/13880209.2022.2041675	http://dx.doi.org/10.1080/13880209.2022.2041675
Jiang, C; Yin, H; Liu, AB; Liu, QJ; Ma, H; Geng, QS	Jiang, Cheng; Yin, Han; Liu, Anbang; Liu, Quanjun; Ma, Huan; Geng, Qingshan		Dietary inflammatory index and depression risk in patients with chronic diseases and comorbidity	JOURNAL OF AFFECTIVE DISORDERS	English	Article	54	3	3	J AFFECT DISORDERS	J. Affect. Disord.	MAR 15	2022	10.1016/j.jad.2022.01.008	http://dx.doi.org/10.1016/j.jad.2022.01.008
Finicelli, M; Di Salle, A; Galderisi, U; Peluso, G	Finicelli, Mauro; Di Salle, Anna; Galderisi, Umberto; Peluso, Gianfranco		The Mediterranean Diet: An Update of the Clinical Trials	NUTRIENTS	English	Review	107	3	3	NUTRIENTS	Nutrients	JUL	2022	10.3390/nu14142956	http://dx.doi.org/10.3390/nu14142956
Zhang, WF; Chen, ZW; Qiao, SH; Chen, SY; Zheng, HY; Wei, X; Li, QL; Xu, B; Huang, W	Zhang, Wenfeng; Chen, Ziwei; Qiao, Shuaihua; Chen, Siyuan; Zheng, Hongyan; Wei, Xuan; Li, Qiaoling; Xu, Biao; Huang, Wei		The effects of extracellular vesicles derived from Kruppel-Like Factor 2 overexpressing endothelial cells on the regulation of cardiac inflammation in the dilated cardiomyopathy	JOURNAL OF NANOBIOTECHNOLOGY	English	Article	41	3	3	J NANOBIOTECHNOL	J. Nanobiotechnol.	FEB 9	2022	10.1186/s12951-022-01284-1	http://dx.doi.org/10.1186/s12951-022-01284-1
Chennamadhavuni, A; Abushahin, L; Jin, N; Presley, CJ; Manne, A	Chennamadhavuni, Adithya; Abushahin, Laith; Jin, Ning; Presley, Carolyn J.; Manne, Ashish		Risk Factors and Biomarkers for Immune-Related Adverse Events: A Practical Guide to Identifying High-Risk Patients and Rechallenging Immune Checkpoint Inhibitors	FRONTIERS IN IMMUNOLOGY	English	Review	141	3	3	FRONT IMMUNOL	Front. Immunol.	APR 26	2022	10.3389/fimmu.2022.779691	http://dx.doi.org/10.3389/fimmu.2022.779691
Leiva, O; Hobbs, G; Ravid, K; Libby, P	Leiva, Orly; Hobbs, Gabriela; Ravid, Katya; Libby, Peter		Cardiovascular Disease in Myeloproliferative Neoplasms JACC: CardioOncology State-of-the-Art Review	JACC: CARDIOONCOLOGY	English	Review	183	3	3	JACC-CARDIOONCOL	JACC-Cardiooncol.	JUN	2022	10.1016/j.jaccao.2022.04.002	http://dx.doi.org/10.1016/j.jaccao.2022.04.002
Dinca, AL; Melit, LE; Marginean, CO	Dinca, Andreea Ligia; Melit, Lorena Elena; Marginean, Cristina Oana		Old and New Aspects of H. pylori-Associated Inflammation and Gastric Cancer	CHILDREN-BASEL	English	Review	120	3	3	CHILDREN-BASEL	Children-Basel	JUL	2022	10.3390/children9071083	http://dx.doi.org/10.3390/children9071083
Fujiu, K; Manabe, I	Fujiu, Katsuhito; Manabe, Ichiro		Nerve-macrophage interactions in cardiovascular disease	INTERNATIONAL IMMUNOLOGY	English	Review	166	3	3	INT IMMUNOL	Int. Immunol.	JAN 22	2022	10.1093/intimm/dxab036	http://dx.doi.org/10.1093/intimm/dxab036
Hersh, EV; Wolff, M; Moore, PA; Theken, KN; Daniell, H	Hersh, E., V; Wolff, M.; Moore, P. A.; Theken, K. N.; Daniell, H.		A Pair of ACEs	JOURNAL OF DENTAL RESEARCH	English	Article	41	3	3	J DENT RES	J. Dent. Res.	JAN	2022	10.1177/00220345211047510	http://dx.doi.org/10.1177/00220345211047510
Chen, H; Zhu, J; Le, YF; Pan, JL; Liu, Y; Liu, ZJ; Wang, C; Dou, XB; Lu, DZ	Chen, Hang; Zhu, Ji; Le, Yifei; Pan, Jieli; Liu, Ying; Liu, Zhijun; Wang, Cui; Dou, Xiaobing; Lu, Dezhao		Salidroside inhibits doxorubicin-induced cardiomyopathy by modulating a ferroptosis-dependent pathway	PHYTOMEDICINE	English	Article	51	3	3	PHYTOMEDICINE	Phytomedicine	MAY	2022	10.1016/j.phymed.2022.153964	http://dx.doi.org/10.1016/j.phymed.2022.153964
D'Ardes, D; Boccatonda, A; Cocco, G; Fabiani, S; Rossi, I; Bucci, M; Guagnano, MT; Schiavone, C; Cipollone, F	D'Ardes, Damiano; Boccatonda, Andrea; Cocco, Giulio; Fabiani, Stefano; Rossi, Ilaria; Bucci, Marco; Guagnano, Maria Teresa; Schiavone, Cosima; Cipollone, Francesco		Impaired coagulation, liver dysfunction and COVID-19: Discovering an intriguing relationship	WORLD JOURNAL OF GASTROENTEROLOGY	English	Review	99	3	3	WORLD J GASTROENTERO	World J. Gastroenterol.	MAR 21	2022	10.3748/wjg.v28.i11.1102	http://dx.doi.org/10.3748/wjg.v28.i11.1102
Tuvali, O; Sella, G; Haberman, D; Cuciuc, V; George, J	Tuvali, Ortal; Sella, Gal; Haberman, Dan; Cuciuc, Valeri; George, Jacob		Colchicine in Atherosclerotic Vascular Disease: The Good, the Bad, and the Ugly	ISRAEL MEDICAL ASSOCIATION JOURNAL	English	Review	40	2	2	ISR MED ASSOC J	Isr. Med. Assoc. J.	MAR	2022
Huang, XL; Hou, RR; Pan, W; Wu, DT; Zhao, WW; Li, Q	Huang, Xiaoli; Hou, Ranran; Pan, Wei; Wu, Dingtao; Zhao, Wenwen; Li, Qiu		A functional polysaccharide from Eriobotrya japonica relieves myocardial ischemia injury via anti-oxidative and anti-inflammatory effects	FOOD & FUNCTION	English	Article	32	2	2	FOOD FUNCT	Food Funct.	JAN 4	2022	10.1039/d1fo03208a	http://dx.doi.org/10.1039/d1fo03208a
Liu, XM; Du, SL; Miao, R; Wang, LF; Zhong, JC	Liu, Xin-Ming; Du, Sheng-Li; Miao, Ran; Wang, Le-Feng; Zhong, Jiu-Chang		Targeting the forkhead box protein P1 pathway as a novel therapeutic approach for cardiovascular diseases	HEART FAILURE REVIEWS	English	Review	86	2	2	HEART FAIL REV	Heart Fail. Rev.	JAN	2022	10.1007/s10741-020-09992-2	http://dx.doi.org/10.1007/s10741-020-09992-2
Yao, DS; Shi, B; Wang, SC; Bao, LX; Tan, M; Shen, H; Zhang, ZG; Pan, X; Yang, Y; Wu, Y; Gong, KZ	Yao, Deshan; Shi, Bo; Wang, Sichuan; Bao, Liuxiang; Tan, Meng; Shen, Hui; Zhang, Zhengang; Pan, Xin; Yang, Yi; Wu, Yong; Gong, Kaizheng		Isoliquiritigenin Ameliorates Ischemia-Induced Myocardial Injury via Modulating the Nrf2/HO-1 Pathway in Mice	DRUG DESIGN DEVELOPMENT AND THERAPY	English	Article	51	2	2	DRUG DES DEV THER	Drug Des. Dev. Ther.		2022	10.2147/DDDT.S362754	http://dx.doi.org/10.2147/DDDT.S362754
Dziedzic, EA; Gasior, JS; Tuzimek, A; Paleczny, J; Kwasny, M; Dabrowski, M; Jankowski, P	Dziedzic, Ewelina A.; Gasior, Jakub S.; Tuzimek, Agnieszka; Paleczny, Justyna; Kwasny, Miroslaw; Dabrowski, Marek; Jankowski, Piotr		No Association of Hair Zinc Concentration with Coronary Artery Disease Severity and No Relation with Acute Coronary Syndromes	BIOMOLECULES	English	Article	80	2	2	BIOMOLECULES	Biomolecules	JUL	2022	10.3390/biom12070862	http://dx.doi.org/10.3390/biom12070862
Crupi, R; Cuzzocrea, S	Crupi, Rosalia; Cuzzocrea, Salvatore		Role of EPA in Inflammation: Mechanisms, Effects, and Clinical Relevance	BIOMOLECULES	English	Review	82	2	2	BIOMOLECULES	Biomolecules	FEB	2022	10.3390/biom12020242	http://dx.doi.org/10.3390/biom12020242
Song, YY; Li, SJ; He, CA	Song, Yongyan; Li, Shujin; He, Chuan		PPAR gamma Gene Polymorphisms, Metabolic Disorders, and Coronary Artery Disease	FRONTIERS IN CARDIOVASCULAR MEDICINE	English	Review	135	2	2	FRONT CARDIOVASC MED	Front. Cardiovasc. Med.	MAR 23	2022	10.3389/fcvm.2022.808929	http://dx.doi.org/10.3389/fcvm.2022.808929
Sottili, M; Filardi, T; Cantini, G; Cosmi, L; Morano, S; Luconi, M; Lenzi, A; Crescioli, C	Sottili, M.; Filardi, T.; Cantini, G.; Cosmi, L.; Morano, S.; Luconi, M.; Lenzi, A.; Crescioli, C.		Human cell-based anti-inflammatory effects of rosiglitazone	JOURNAL OF ENDOCRINOLOGICAL INVESTIGATION	English	Article	49	2	2	J ENDOCRINOL INVEST	J. Endocrinol. Invest.	JAN	2022	10.1007/s40618-021-01621-5	http://dx.doi.org/10.1007/s40618-021-01621-5
Kaldirim, M; Lang, ALXD; Pfeiler, S; Fiegenbaum, P; Kelm, M; Boenner, F; Gerdes, N	Kaldirim, Madlen; Lang, Alexander; Pfeiler, Susanne; Fiegenbaum, Pia; Kelm, Malte; Boenner, Florian; Gerdes, Norbert		Modulation of mTOR Signaling in Cardiovascular Disease to Target Acute and Chronic Inflammation	FRONTIERS IN CARDIOVASCULAR MEDICINE	English	Review	150	2	2	FRONT CARDIOVASC MED	Front. Cardiovasc. Med.	JUN 29	2022	10.3389/fcvm.2022.907348	http://dx.doi.org/10.3389/fcvm.2022.907348
Xiong, XL; Luo, ZH; Zhou, HY; Duan, ZG; Niu, L; Zhang, K; Huang, GW; Li, W	Xiong, Xinlin; Luo, Zhenhua; Zhou, Haiyan; Duan, Zonggang; Niu, Li; Zhang, Kai; Huang, Guangwei; Li, Wei		Downregulation of TIGIT Expression in FOXP3+Regulatory T Cells in Acute Coronary Syndrome	JOURNAL OF INFLAMMATION RESEARCH	English	Article	57	2	2	J INFLAMM RES	J. Inflamm. Res.		2022	10.2147/JIR.S351364	http://dx.doi.org/10.2147/JIR.S351364
Cheng, JH; Tang, Y; Cai, XM; Gong, JB	Cheng, Jinghua; Tang, Yi; Cai, Xiaomin; Gong, Jianbin		Long Noncoding RNAs Testis Development Related Gene 1 Aggravates Transforming Growth Factor-beta 1-Induced Fibrogenesis and Inflammatory Response of Cardiac Fibroblasts Via miR-605-3p/Tumor Necrosis Factor Receptor Superfamily-21 Axis	JOURNAL OF CARDIOVASCULAR PHARMACOLOGY	English	Article	39	2	2	J CARDIOVASC PHARM	J. Cardiovasc. Pharmacol.	MAR	2022
Ferguson, LD; Sattar, N; McInnes, IB	Ferguson, Lyn D.; Sattar, Naveed; McInnes, Iain B.		Managing Cardiovascular Risk in Patients with Rheumatic Disease	RHEUMATIC DISEASE CLINICS OF NORTH AMERICA	English	Article	92	2	2	RHEUM DIS CLIN N AM	Rheum. Dis. Clin. North Am.	MAY	2022	10.1016/j.rdc.2022.02.003	http://dx.doi.org/10.1016/j.rdc.2022.02.003
van Veelen, A; van der Sangen, NMR; Henriques, JPS; Claessen, BEPM	van Veelen, Anna; van der Sangen, Niels M. R.; Henriques, Jose P. S.; Claessen, Bimmer E. P. M.		Identification and treatment of the vulnerable coronary plaque	REVIEWS IN CARDIOVASCULAR MEDICINE	English	Review	126	2	2	REV CARDIOVASC MED	Rev. Cardiovasc. Med.	JAN 17	2022	10.31083/j.rcm2301039	http://dx.doi.org/10.31083/j.rcm2301039
Suades, R; Greco, MF; Padro, T; Badimon, L	Suades, Rosa; Greco, Maria Francesca; Padro, Teresa; Badimon, Lina		Extracellular Vesicles as Drivers of Immunoinflammation in Atherothrombosis	CELLS	English	Review	345	2	2	CELLS-BASEL	Cells	JUN	2022	10.3390/cells11111845	http://dx.doi.org/10.3390/cells11111845
Kawtharany, L; Bessueille, L; Issa, H; Hamade, E; Zibara, K; Magne, D	Kawtharany, Lynn; Bessueille, Laurence; Issa, Hawraa; Hamade, Eva; Zibara, Kazem; Magne, David		Inflammation and Microcalcification: A Never-Ending Vicious Cycle in Atherosclerosis?	JOURNAL OF VASCULAR RESEARCH	English	Review	130	2	2	J VASC RES	J. Vasc. Res.	MAY	2022	10.1159/000521161	http://dx.doi.org/10.1159/000521161
Matta, A; Nader, V; Lebrin, M; Gross, F; Prats, AC; Cussac, D; Galinier, M; Roncalli, J	Matta, Anthony; Nader, Vanessa; Lebrin, Marine; Gross, Fabian; Prats, Anne-Catherine; Cussac, Daniel; Galinier, Michel; Roncalli, Jerome		Pre-Conditioning Methods and Novel Approaches with Mesenchymal Stem Cells Therapy in Cardiovascular Disease	CELLS	English	Review	143	2	2	CELLS-BASEL	Cells	MAY	2022	10.3390/cells11101620	http://dx.doi.org/10.3390/cells11101620
Behl, T; Singh, S; Sharma, N; Zahoor, I; Albarrati, A; Albratty, M; Meraya, AM; Najmi, A; Bungau, S	Behl, Tapan; Singh, Sukhbir; Sharma, Neelam; Zahoor, Ishrat; Albarrati, Ali; Albratty, Mohammed; Meraya, Abdulkarim M.; Najmi, Asim; Bungau, Simona		Expatiating the Pharmacological and Nanotechnological Aspects of the Alkaloidal Drug Berberine: Current and Future Trends	MOLECULES	English	Review	192	2	2	MOLECULES	Molecules	JUN	2022	10.3390/molecules27123705	http://dx.doi.org/10.3390/molecules27123705
Zhou, MG; Zhang, J; Liu, J; Jr, SCS; Ma, CS; Ge, JB; Huo, Y; Fonarow, GC; Liu, J; Hao, YC; Gao, F; Sun, YM; Morgan, L; Yang, N; Hu, GL; Zeng, YH; Han, YL; Zhao, D	Zhou, Mengge; Zhang, Jie; Liu, Jing; Jr, Sidney C. Smith; Ma, Changsheng; Ge, Junbo; Huo, Yong; Fonarow, Gregg C.; Liu, Jun; Hao, Yongchen; Gao, Feng; Sun, Yamei; Morgan, Louise; Yang, Na; Hu, Guoliang; Zeng, Yuhong; Han, Yaling; Zhao, Dong		Proton Pump Inhibitors and In-Hospital Gastrointestinal Bleeding in Patients With Acute Coronary Syndrome Receiving Dual Antiplatelet Therapy	MAYO CLINIC PROCEEDINGS	English	Article	33	2	2	MAYO CLIN PROC	Mayo Clin. Proc.	APR	2022	10.1016/j.mayocp.2021.11.037	http://dx.doi.org/10.1016/j.mayocp.2021.11.037
Abbasifard, M; Kandelouei, T; Aslani, S; Razi, B; Imani, D; Fasihi, M; Cicero, FG; Sahebkar, A	Abbasifard, Mitra; Kandelouei, Tahmineh; Aslani, Saeed; Razi, Bahman; Imani, Danyal; Fasihi, Mahdieh; Cicero, F. G.; Sahebkar, Amirhossein		Effect of statins on the plasma/serum levels of inflammatory markers in patients with cardiovascular disease; a systematic review and meta-analysis of randomized clinical trials	INFLAMMOPHARMACOLOGY	English	Review	62	2	2	INFLAMMOPHARMACOLOGY	Inflammopharmacology	APR	2022	10.1007/s10787-022-00926-y	http://dx.doi.org/10.1007/s10787-022-00926-y
Janjusevic, M; Fluca, AL; Gagno, G; Pierri, A; Padoan, L; Sorrentino, A; Beltrami, AP; Sinagra, G; Aleksova, A	Janjusevic, Milijana; Fluca, Alessandra Lucia; Gagno, Giulia; Pierri, Alessandro; Padoan, Laura; Sorrentino, Annamaria; Beltrami, Antonio Paolo; Sinagra, Gianfranco; Aleksova, Aneta		Old and Novel Therapeutic Approaches in the Management of Hyperglycemia, an Important Risk Factor for Atherosclerosis	INTERNATIONAL JOURNAL OF MOLECULAR SCIENCES	English	Review	163	2	2	INT J MOL SCI	Int. J. Mol. Sci.	FEB	2022	10.3390/ijms23042336	http://dx.doi.org/10.3390/ijms23042336
Singh, RB; Fedacko, J; Fatima, G; Magomedova, A; Watanabe, S; Elkilany, G	Singh, Ram B.; Fedacko, Jan; Fatima, Ghizal; Magomedova, Aminat; Watanabe, Shaw; Elkilany, Galal		Why and How the Indo-Mediterranean Diet May Be Superior to Other Diets: The Role of Antioxidants in the Diet	NUTRIENTS	English	Article	52	2	2	NUTRIENTS	Nutrients	FEB	2022	10.3390/nu14040898	http://dx.doi.org/10.3390/nu14040898
Li, H; Dong, PL; Yu, XJ; Li, QN; Liu, JQ; Liu, CY; Han, H	Li, Hui; Dong, Pei Liang; Yu, Xiao Jin; Li, Qing Na; Liu, Jia Qi; Liu, Cai Yan; Han, Hua		Effect and mechanism of Danggui-kushen herb pair on ischemic heart disease	BIOMEDICINE & PHARMACOTHERAPY	English	Article	20	1	2	BIOMED PHARMACOTHER	Biomed. Pharmacother.	JAN	2022	10.1016/j.biopha.2021.112450	http://dx.doi.org/10.1016/j.biopha.2021.112450
Xu, LH; Chen, LY; Gu, GY; Wang, Y; Xu, YZ; Zhong, YG	Xu, Linhao; Chen, Liuying; Gu, Gaoyang; Wang, Yi; Xu, Yizhou; Zhong, Yigang		Natural products from traditional Chinese medicine for the prevention and treatment of heart failure: progress and perspectives	REVIEWS IN CARDIOVASCULAR MEDICINE	English	Review	147	2	2	REV CARDIOVASC MED	Rev. Cardiovasc. Med.	FEB 22	2022	10.31083/j.rcm2302060	http://dx.doi.org/10.31083/j.rcm2302060
Joseph, JJ; Hunter, TJ; Sun, CR; Goldman, D; Kharche, SR; McIntyre, CW	Joseph, Jermiah J.; Hunter, Timothy J.; Sun, Clara; Goldman, Daniel; Kharche, Sanjay R.; McIntyre, Christopher W.		Using a Human Circulation Mathematical Model to Simulate the Effects of Hemodialysis and Therapeutic Hypothermia	APPLIED SCIENCES-BASEL	English	Article	62	2	2	APPL SCI-BASEL	Appl. Sci.-Basel	JAN	2022	10.3390/app12010307	http://dx.doi.org/10.3390/app12010307
Chen, PF; Pei, JY; Wang, XP; Tai, S; Tang, L; Hu, XQ	Chen, Pengfei; Pei, Junyu; Wang, Xiaopu; Tai, Shi; Tang, Liang; Hu, Xinqun		Gut bacterial metabolite Urolithin A inhibits myocardial fibrosis through activation of Nrf2 pathway in vitro and in vivo	MOLECULAR MEDICINE	English	Article	30	2	2	MOL MED	Mol. Med.	DEC	2022	10.1186/s10020-022-00444-1	http://dx.doi.org/10.1186/s10020-022-00444-1
Koufakis, T; Mustafa, OG; Ajjan, RA; Garcia-Moll, X; Zebekakis, P; Dimitriadis, G; Kotsa, K	Koufakis, Theocharis; Mustafa, Omar G.; Ajjan, Ramzi A.; Garcia-Moll, Xavier; Zebekakis, Pantelis; Dimitriadis, George; Kotsa, Kalliopi		From Skepticism to Hope: The Evolving Concept of the Initiation and Use of Sodium-Glucose Cotransporter 2 Inhibitors in Hospitalized Patients	DRUGS	English	Article	48	2	2	DRUGS	Drugs	JUN	2022	10.1007/s40265-022-01730-2	http://dx.doi.org/10.1007/s40265-022-01730-2
Verma, K; Jain, S; Paliwal, S; Paliwal, S; Sharma, S	Verma, Kanika; Jain, Smita; Paliwal, Swati; Paliwal, Sarvesh; Sharma, Swapnil		A Clinical Perspective of Soluble Epoxide Hydrolase Inhibitors in Metabolic and Related Cardiovascular Diseases	CURRENT MOLECULAR PHARMACOLOGY	English	Review	71	2	2	CURR MOL PHARMACOL	Curr. Molec. Pharmacol.		2022	10.2174/1874467214666210920104352	http://dx.doi.org/10.2174/1874467214666210920104352
Iciek, M; Bilska-Wilkosz, A; Kozdrowicki, M; Gorny, M	Iciek, Malgorzata; Bilska-Wilkosz, Anna; Kozdrowicki, Michal; Gorny, Magdalena		Reactive Sulfur Compounds in the Fight against COVID-19	ANTIOXIDANTS	English	Review	186	2	2	ANTIOXIDANTS-BASEL	Antioxidants	JUN	2022	10.3390/antiox11061053	http://dx.doi.org/10.3390/antiox11061053
Coller, JM; Gong, FF; McGrady, M; Shiel, L; Liew, D; Stewart, S; Owen, AJ; Krum, H; Reid, CM; Prior, DL; Campbell, DJ	Coller, Jennifer M.; Gong, Fei Fei; McGrady, Michele; Shiel, Louise; Liew, Danny; Stewart, Simon; Owen, Alice J.; Krum, Henry; Reid, Christopher M.; Prior, David L.; Campbell, Duncan J.		Risk factors for asymptomatic echocardiographic abnormalities that predict symptomatic heart failure	ESC HEART FAILURE	English	Article	45	2	2	ESC HEART FAIL	ESC Heart Fail.	FEB	2022	10.1002/ehf2.13695	http://dx.doi.org/10.1002/ehf2.13695
Zhang, Q; Wu, L	Zhang, Qian; Wu, Lei		In Vitro and In Vivo Cardioprotective Effects of Curcumin against Doxorubicin-Induced Cardiotoxicity: A Systematic Review	JOURNAL OF ONCOLOGY	English	Review	130	2	2	J ONCOL	J. Oncol.	FEB 21	2022	10.1155/2022/7277562	http://dx.doi.org/10.1155/2022/7277562
Qiu, Y; Shen, JY; Jiang, WL; Yang, Y; Liu, XH; Zeng, Y	Qiu, Yan; Shen, Junyi; Jiang, Wenli; Yang, Yi; Liu, Xiaoheng; Zeng, Ye		Sphingosine 1-phosphate and its regulatory role in vascular endothelial cells	HISTOLOGY AND HISTOPATHOLOGY	English	Review	124	2	2	HISTOL HISTOPATHOL	Histol. Histopath.	MAR	2022	10.14670/HH-18-428	http://dx.doi.org/10.14670/HH-18-428
Corban, MT; Toya, T; Albers, D; Sebaali, F; Lewis, BR; Bois, J; Gulati, R; Prasad, A; Best, PJM; Bell, MR; Rihal, CS; Prasad, M; Ahmad, A; Lerman, LO; Solseth, ML; Winters, JL; Dietz, AB; Lerman, A	Corban, Michel T.; Toya, Takumi; Albers, Diana; Sebaali, Faten; Lewis, Bradley R.; Bois, John; Gulati, Rajiv; Prasad, Abhiram; Best, Patricia J. M.; Bell, Malcolm R.; Rihal, Charanjit S.; Prasad, Megha; Ahmad, Ali; Lerman, Lilach O.; Solseth, Mary L.; Winters, Jeffrey L.; Dietz, Allan B.; Lerman, Amir		IMPROvE-CED Trial: Intracoronary Autologous CD34+Cell Therapy for Treatment of Coronary Endothelial Dysfunction in Patients With Angina and Nonobstructive Coronary Arteries	CIRCULATION RESEARCH	English	Article	48	2	2	CIRC RES	Circ.Res.	FEB 4	2022	10.1161/CIRCRESAHA.121.319644	http://dx.doi.org/10.1161/CIRCRESAHA.121.319644
Lee, Y; Singh, J; Scott, SR; Ellis, B; Zorlutuna, P; Wang, MJ	Lee, Young; Singh, Jaipal; Scott, Susan R.; Ellis, Bradley; Zorlutuna, Pinar; Wang, Meijing		A Recombinant Dimethylarginine Dimethylaminohydrolase-1-Based Biotherapeutics to Pharmacologically Lower Asymmetric Dimethyl Arginine, thus Improving Postischemic Cardiac Function and Cardiomyocyte Mitochondrial Activity	MOLECULAR PHARMACOLOGY	English	Article	48	2	2	MOL PHARMACOL	Mol. Pharmacol.	APR 1	2022	10.1124/molpharm.121.000394	http://dx.doi.org/10.1124/molpharm.121.000394
Chen, X; Zhang, ZY; Zhang, XW; Jia, Z; Liu, J; Chen, XP; Xu, AQ; Liang, X; Li, GP	Chen, Xu; Zhang, Zhiyu; Zhang, Xiaowei; Jia, Zhi; Liu, Jun; Chen, Xinpei; Xu, Aiqing; Liang, Xue; Li, Guangping		Paeonol attenuates heart failure induced by transverse aortic constriction via ERK1/2 signalling	PHARMACEUTICAL BIOLOGY	English	Article	28	2	2	PHARM BIOL	Pharm. Biol.	DEC 31	2022	10.1080/13880209.2022.2040543	http://dx.doi.org/10.1080/13880209.2022.2040543
Feijoo-Bandin, S; Aragon-Herrera, A; Otero-Santiago, M; Anido-Varela, L; Morana-Fernandez, S; Tarazon, E; Rosello-Lleti, E; Portoles, M; Gualillo, O; Gonzalez-Juanatey, JR; Lago, F	Feijoo-Bandin, Sandra; Aragon-Herrera, Alana; Otero-Santiago, Manuel; Anido-Varela, Laura; Morana-Fernandez, Sandra; Tarazon, Estefania; Rosello-Lleti, Esther; Portoles, Manuel; Gualillo, Oreste; Gonzalez-Juanatey, Jose Ramon; Lago, Francisca		Role of Sodium-Glucose Co-Transporter 2 Inhibitors in the Regulation of Inflammatory Processes in Animal Models	INTERNATIONAL JOURNAL OF MOLECULAR SCIENCES	English	Review	236	2	2	INT J MOL SCI	Int. J. Mol. Sci.	MAY	2022	10.3390/ijms23105634	http://dx.doi.org/10.3390/ijms23105634
Schwaiger, JP; Kollerits, B; Steinbrenner, I; Weissensteiner, H; Schonherr, S; Forer, L; Kotsis, F; Lamina, C; Schneider, MP; Schultheiss, UT; Wanner, C; Kottgen, A; Eckardt, KU; Kronenberg, F	Schwaiger, Johannes P.; Kollerits, Barbara; Steinbrenner, Inga; Weissensteiner, Hansi; Schoenherr, Sebastian; Forer, Lukas; Kotsis, Fruzsina; Lamina, Claudia; Schneider, Markus P.; Schultheiss, Ulla T.; Wanner, Christoph; Koettgen, Anna; Eckardt, Kai-Uwe; Kronenberg, Florian		Apolipoprotein A-IV concentrations and clinical outcomes in a large chronic kidney disease cohort: Results from the GCKD study	JOURNAL OF INTERNAL MEDICINE	English	Article	55	2	2	J INTERN MED	J. Intern. Med.	MAY	2022	10.1111/joim.13437	http://dx.doi.org/10.1111/joim.13437
Song, F; Mao, YJ; Hu, Y; Zhao, SS; Wang, RY; Wu, WY; Li, GR; Wang, Y; Li, G	Song, Fei; Mao, Yi-Jie; Hu, Yu; Zhao, Shan-Shan; Wang, Ruiying; Wu, Wei-Yin; Li, Gui-Rong; Wang, Yan; Li, Gang		Acacetin attenuates diabetes-induced cardiomyopathy by inhibiting oxidative stress and energy metabolism via PPAR-alpha/AMPK pathway	EUROPEAN JOURNAL OF PHARMACOLOGY	English	Article	37	2	2	EUR J PHARMACOL	Eur. J. Pharmacol.	MAY 5	2022	10.1016/j.ejphar.2022.174916	http://dx.doi.org/10.1016/j.ejphar.2022.174916
Ekanayake, P; Mudaliar, S	Ekanayake, Preethika; Mudaliar, Sunder		A novel hypothesis linking low-grade ketonaemia to cardio-renal benefits with sodium-glucose cotransporter-2 inhibitors	DIABETES OBESITY & METABOLISM	English	Review	60	2	2	DIABETES OBES METAB	Diabetes Obes. Metab.	JAN	2022	10.1111/dom.14562	http://dx.doi.org/10.1111/dom.14562
Skarpengland, T; Macpherson, ME; Hov, JR; Kong, XY; Bohov, P; Halvorsen, B; Fevang, B; Berge, RK; Aukrust, P; Jorgensen, SF	Skarpengland, Tonje; Macpherson, Magnhild E.; Hov, Johannes R.; Kong, Xiang Y.; Bohov, Pavol; Halvorsen, Bente; Fevang, Borre; Berge, Rolf K.; Aukrust, Pal; Jorgensen, Silje F.		Altered Plasma Fatty Acids Associate with Gut Microbial Composition in Common Variable Immunodeficiency	JOURNAL OF CLINICAL IMMUNOLOGY	English	Article	54	2	2	J CLIN IMMUNOL	J. Clin. Immunol.	JAN	2022	10.1007/s10875-021-01146-9	http://dx.doi.org/10.1007/s10875-021-01146-9
Ilonze, OJ; Guglin, ME	Ilonze, Onyedika J.; Guglin, Maya E.		Myocarditis following COVID-19 vaccination in adolescents and adults: a cumulative experience of 2021	HEART FAILURE REVIEWS	English	Article	49	2	2	HEART FAIL REV	Heart Fail. Rev.	NOV	2022	10.1007/s10741-022-10243-9	http://dx.doi.org/10.1007/s10741-022-10243-9
Bora, ES; Erdogan, MA; Ozkul, B; Sever, IH; Sogut, I; Hurdag, C; Erbas, O	Bora, Ejder Saylav; Erdogan, MuMIN Alper; Ozkul, Bahattin; Sever, Ibrahim Halil; Sogut, Ibrahim; Hurdag, Canan; Erbas, Oytun		Short term protective effect of digitoxin in sepsis-induced acute lung injury	BIOCELL	English	Article	22	2	2	BIOCELL	Biocell		2022	10.32604/biocell.2022.018510	http://dx.doi.org/10.32604/biocell.2022.018510
Chapman, MJ; Zamorano, JL; Parhofer, KG	Chapman, M. John; Zamorano, Jose L.; Parhofer, Klaus G.		Reducing residual cardiovascular risk in Europe: Therapeutic implications of European medicines agency approval of icosapent ethyl/eicosapentaenoic acid	PHARMACOLOGY & THERAPEUTICS	English	Review	138	2	2	PHARMACOL THERAPEUT	Pharmacol. Ther.	SEP	2022	10.1016/j.pharmthera.2022.108172	http://dx.doi.org/10.1016/j.pharmthera.2022.108172
Agnello, F; Capodanno, D	Agnello, Federica; Capodanno, Davide		Anti-inflammatory strategies for atherosclerotic artery disease	EXPERT OPINION ON DRUG SAFETY	English	Review	113	1	1	EXPERT OPIN DRUG SAF	Expert Opin. Drug Saf.	MAY 4	2022	10.1080/14740338.2022.2036717	http://dx.doi.org/10.1080/14740338.2022.2036717
Fiolet, ATL; Opstal, TSJ; Silvis, MJM; Cornel, JH; Mosterd, A	Fiolet, A. T. L.; Opstal, T. S. J.; Silvis, M. J. M.; Cornel, J. H.; Mosterd, A.		Targeting residual inflammatory risk in coronary disease: to catch a monkey by its tail	NETHERLANDS HEART JOURNAL	English	Review	50	1	1	NETH HEART J	Neth. Heart J.	JAN	2022	10.1007/s12471-021-01605-3	http://dx.doi.org/10.1007/s12471-021-01605-3
Chan, NC; Xu, K; de Vries, TAC; Eikelboom, JW; Hirsh, J	Chan, Noel C.; Xu, Ke; de Vries, Tim A. C.; Eikelboom, John W.; Hirsh, Jack		Inflammation as a Mechanism and Therapeutic Target in Peripheral Artery Disease	CANADIAN JOURNAL OF CARDIOLOGY	English	Review	129	1	1	CAN J CARDIOL	Can. J. Cardiol.	MAY	2022	10.1016/j.cjca.2022.01.0260828-282X	http://dx.doi.org/10.1016/j.cjca.2022.01.0260828-282X
Vilahur, G; Sutelman, P; Ben-Aicha, S; Mendieta, G; Radike, M; Schoch, L; Casani, L; Borrell-Pages, M; Padro, T; Badimon, L	Vilahur, Gemma; Sutelman, Pablo; Ben-Aicha, Soumaya; Mendieta, Guiomar; Radike, Monika; Schoch, Leonie; Casani, Laura; Borrell-Pages, Maria; Padro, Teresa; Badimon, Lina		Supplementation With Spirulina Reduces Infarct Size and Ameliorates Cardiac Function in a Pig Model of STEMI	FRONTIERS IN PHARMACOLOGY	English	Article	55	1	1	FRONT PHARMACOL	Front. Pharmacol.	MAY 3	2022	10.3389/fphar.2022.891801	http://dx.doi.org/10.3389/fphar.2022.891801
Cakir, H; Kanat, S; Cakir, H; Tenekecioglu, E	Cakir, Hakan; Kanat, Selcuk; Cakir, Hilal; Tenekecioglu, Erhan		Lower Serum Fetuin-A Levels are Associated with a Higher Ten-Year Mortality Risk in Patients with ST-Elevation Myocardial Infarction	ARQUIVOS BRASILEIROS DE CARDIOLOGIA	English	Article	32	1	1	ARQ BRAS CARDIOL	Arq. Bras. Cardiol.		2022	10.36660/abc.20201057	http://dx.doi.org/10.36660/abc.20201057
Puspitasari, YM; Ministrini, S; Schwarz, L; Karch, C; Liberale, L; Camici, GG	Puspitasari, Yustina M.; Ministrini, Stefano; Schwarz, Lena; Karch, Caroline; Liberale, Luca; Camici, Giovanni G.		Modern Concepts in Cardiovascular Disease: Inflamm-Aging	FRONTIERS IN CELL AND DEVELOPMENTAL BIOLOGY	English	Review	149	1	1	FRONT CELL DEV BIOL	Front. Cell. Dev. Biol.	MAY 18	2022	10.3389/fcell.2022.882211	http://dx.doi.org/10.3389/fcell.2022.882211
Diab, A; Ripoll, CV; Guo, Z; Javaheri, A	Diab, Ahmed; Ripoll, Carla Valenzuela; Guo, Zhen; Javaheri, Ali		HDL Composition, Heart Failure, and Its Comorbidities	FRONTIERS IN CARDIOVASCULAR MEDICINE	English	Review	242	1	1	FRONT CARDIOVASC MED	Front. Cardiovasc. Med.	MAR 8	2022	10.3389/fcvm.2022.846990	http://dx.doi.org/10.3389/fcvm.2022.846990
Ou, ZW; Yu, ZX; Liang, BH; Zhao, L; Li, JH; Pang, XL; Liu, QY; Xu, C; Dong, SH; Sun, X; Li, TZM	Ou, Ziwei; Yu, Zaixin; Liang, Benhui; Zhao, Lin; Li, Jianghua; Pang, Xinli; Liu, Qiyun; Xu, Cong; Dong, Shaohong; Sun, Xin; Li, Tangzhiming		Evolocumab enables rapid LDL-C reduction and inflammatory modulation during in-hospital stage of acute coronary syndrome: A pilot study on Chinese patients	FRONTIERS IN CARDIOVASCULAR MEDICINE	English	Article	33	1	1	FRONT CARDIOVASC MED	Front. Cardiovasc. Med.	AUG 9	2022	10.3389/fcvm.2022.939791	http://dx.doi.org/10.3389/fcvm.2022.939791
Gonzalez, L; Bulnes, JF; Orellana, MP; Venturelli, PM; Rodriguez, GM	Gonzalez, Leticia; Francisco Bulnes, Juan; Paz Orellana, Maria; Munoz Venturelli, Paula; Martinez Rodriguez, Gonzalo		The Role of Colchicine in Atherosclerosis: From Bench to Bedside	PHARMACEUTICS	English	Review	151	1	1	PHARMACEUTICS	Pharmaceutics	JUL	2022	10.3390/pharmaceutics14071395	http://dx.doi.org/10.3390/pharmaceutics14071395
Lee, YS; Javan, H; Reems, JA; Li, L; Lusty, J; Schaaf, CI; Pierce, J; Phillips, JD; Selzman, CH	Lee, Young Sook; Javan, Hadi; Reems, Jo-Anna; Li, Ling; Lusty, Jessica; Schaaf, Christine, I; Pierce, Jan; Phillips, John D.; Selzman, Craig H.		Acellular human amniotic fluid protects the ischemic-reperfused rat myocardium	AMERICAN JOURNAL OF PHYSIOLOGY-HEART AND CIRCULATORY PHYSIOLOGY	English	Article	39	1	1	AM J PHYSIOL-HEART C	Am. J. Physiol.-Heart Circul. Physiol.	MAR	2022	10.1152/ajpheart.00331.2021	http://dx.doi.org/10.1152/ajpheart.00331.2021
Xiong, YY; Tang, RJ; Xu, JY; Jiang, WY; Gong, ZT; Zhang, LL; Ning, Y; Huang, PS; Xu, J; Chen, GH; Li, XS; Hu, MJ; Xu, J; Wu, CX; Jin, C; Li, XD; Qian, HY; Yang, YJ	Xiong, Yuyan; Tang, Ruijie; Xu, Junyan; Jiang, Wenyang; Gong, Zhaoting; Zhang, Lili; Ning, Yu; Huang, Peisen; Xu, Jun; Chen, Guihao; Li, Xiaosong; Hu, Mengjin; Xu, Jing; Wu, Chunxiao; Jin, Chen; Li, Xiangdong; Qian, Haiyan; Yang, Yuejin		Tongxinluo-pretreated mesenchymal stem cells facilitate cardiac repair via exosomal transfer of miR-146a-5p targeting IRAK1/NF-kappa B p65 pathway	STEM CELL RESEARCH & THERAPY	English	Article	72	1	1	STEM CELL RES THER	Stem Cell Res. Ther.	JUL 7	2022	10.1186/s13287-022-02969-y	http://dx.doi.org/10.1186/s13287-022-02969-y
Kitsuka, T; Shiraki, A; Oyama, J; Nakagami, H; Tanaka, A; Node, K	Kitsuka, Takahiro; Shiraki, Aya; Oyama, Jun-ichi; Nakagami, Hironori; Tanaka, Atsushi; Node, Koichi		A novel soluble epoxide hydrolase vaccine protects murine cardiac muscle against myocardial infarction	SCIENTIFIC REPORTS	English	Article	43	1	1	SCI REP-UK	Sci Rep	APR 28	2022	10.1038/s41598-022-10641-x	http://dx.doi.org/10.1038/s41598-022-10641-x
Zhong, YG; Chen, LY; Li, MF; Chen, L; Qian, YF; Chen, CF; Wang, Y; Xu, YZ	Zhong, Yigang; Chen, Liuying; Li, Miaofu; Chen, Lian; Qian, Yufeng; Chen, Chaofeng; Wang, Yi; Xu, Yizhou		Dangshen Erling Decoction Ameliorates Myocardial Hypertrophy via Inhibiting Myocardial Inflammation	FRONTIERS IN PHARMACOLOGY	English	Article	52	1	1	FRONT PHARMACOL	Front. Pharmacol.	JAN 3	2022	10.3389/fphar.2021.725186	http://dx.doi.org/10.3389/fphar.2021.725186
Li, Q; Xia, BY; Wu, JJ; Yuan, XM; Lu, X; Huang, C; Gu, HC; Zheng, KL; You, QS; Liu, K	Li, Qi; Xia, Boyu; Wu, Jingjing; Yuan, Xiaomei; Lu, Xu; Huang, Chao; Gu, Hongcheng; Zheng, Koulong; You, Qingsheng; Liu, Kun		Indole-3-Carbinol (I3C) Protects the Heart From Ischemia/Reperfusion Injury by Inhibiting Oxidative Stress, Inflammation, and Cellular Apoptosis in Mice	FRONTIERS IN PHARMACOLOGY	English	Article	41	1	1	FRONT PHARMACOL	Front. Pharmacol.	JUN 6	2022	10.3389/fphar.2022.924174	http://dx.doi.org/10.3389/fphar.2022.924174
Hadi, Y; Or, T; Moady, G; Atar, S	Hadi, Y.; Or, T.; Moady, G.; Atar, S.		Psoriasis and coronary heart disease-not as severe as predicted	QJM-AN INTERNATIONAL JOURNAL OF MEDICINE	English	Article	24	1	1	QJM-INT J MED	QJM-An Int. J. Med.	JUN 7	2022	10.1093/qjmed/hcab173	http://dx.doi.org/10.1093/qjmed/hcab173
Chen, BJ; Li, RS; Hernandez, SC; Hanna, A; Su, K; Shinde, AV; Frangogiannis, NG	Chen, Bijun; Li, Ruoshui; Hernandez, Silvia C.; Hanna, Anis; Su, Kai; Shinde, Arti V.; Frangogiannis, Nikolaos G.		Differential effects of Smad2 and Smad3 in regulation of macrophage phenotype and function in the infarcted myocardium	JOURNAL OF MOLECULAR AND CELLULAR CARDIOLOGY	English	Article	78	1	1	J MOL CELL CARDIOL	J. Mol. Cell. Cardiol.	OCT	2022	10.1016/j.yjmcc.2022.06.009	http://dx.doi.org/10.1016/j.yjmcc.2022.06.009
An, N; Zhang, GX; Li, YJ; Yuan, C; Yang, F; Zhang, LJ; Gao, YH; Xing, YW	An, Na; Zhang, Guoxia; Li, Yingjian; Yuan, Chao; Yang, Fan; Zhang, Lijing; Gao, Yonghong; Xing, Yanwei		Promising Antioxidative Effect of Berberine in Cardiovascular Diseases	FRONTIERS IN PHARMACOLOGY	English	Review	176	1	1	FRONT PHARMACOL	Front. Pharmacol.	MAR 7	2022	10.3389/fphar.2022.865353	http://dx.doi.org/10.3389/fphar.2022.865353
Liu, WT; Cheng, LP; Li, XF; Zhao, LL; Hu, XR; Ma, ZC	Liu, Wenting; Cheng, Liping; Li, Xuefei; Zhao, Lili; Hu, Xiaorong; Ma, Zhaocheng		Short-term pretreatment of naringin isolated from Citrus wilsonii Tanaka attenuates rat myocardial ischemia/reperfusion injury	NAUNYN-SCHMIEDEBERGS ARCHIVES OF PHARMACOLOGY	English	Article	37	1	1	N-S ARCH PHARMACOL	Naunyn-Schmiedebergs Arch. Pharmacol.	SEP	2022	10.1007/s00210-022-02255-x	http://dx.doi.org/10.1007/s00210-022-02255-x
Pakravan, G; Peymani, M; Abedpoor, N; Safaeinejad, Z; Yadegari, M; Derakhshan, M; Esfahani, MHN; Ghaedi, K	Pakravan, Golnaz; Peymani, Maryam; Abedpoor, Navid; Safaeinejad, Zahra; Yadegari, Mehrdad; Derakhshan, Maryam; Esfahani, Mohammad Hossein Nasr; Ghaedi, Kamran		Antiapoptotic and anti-inflammatory effects of Ppar gamma agonist, pioglitazone, reversed Dox-induced cardiotoxicity through mediating of miR-130a downregulation in C57BL/6 mice	JOURNAL OF BIOCHEMICAL AND MOLECULAR TOXICOLOGY	English	Article	26	1	1	J BIOCHEM MOL TOXIC	J. Biochem. Mol. Toxicol.	JUN	2022	10.1002/jbt.23041	http://dx.doi.org/10.1002/jbt.23041
Li, J; Li, RS; Tuleta, I; Hernandez, SC; Humeres, C; Hanna, A; Chen, BJ; Frangogiannis, NG	Li, Jun; Li, Ruoshui; Tuleta, Izabela; Hernandez, Silvia C.; Humeres, Claudio; Hanna, Anis; Chen, Bijun; Frangogiannis, Nikolaos G.		The role of endogenous Smad7 in regulating macrophage phenotype following myocardial infarction	FASEB JOURNAL	English	Article	84	1	1	FASEB J	Faseb J.	JUL	2022	10.1096/fj.202101956RR	http://dx.doi.org/10.1096/fj.202101956RR
Granado, M; Gonzalez-Hedstrom, D; Amor, S; Fajardo-Vidal, A; Villalva, M; de la Fuente-Fernandez, M; Tejera-Munoz, A; Jaime, L; Santoyo, S; Garcia-Villalon, AL	Granado, M.; Gonzalez-Hedstrom, D.; Amor, S.; Fajardo-Vidal, A.; Villalva, M.; Fuente-Fernandez, M. de la; Tejera-Munoz, A.; Jaime, L.; Santoyo, S.; Garcia-Villalon, A. L.		Marjoram extract prevents ischemia reperfusion-induced myocardial damage and exerts anti-contractile effects in aorta segments of male wistar rats	JOURNAL OF ETHNOPHARMACOLOGY	English	Article	34	1	1	J ETHNOPHARMACOL	J. Ethnopharmacol.	JAN 10	2022	10.1016/j.jep.2021.114660	http://dx.doi.org/10.1016/j.jep.2021.114660
Campanello, C; Mercuri, C; Derchi, M; Trocchio, G; Consolaro, A; Caorsi, R; Ravelli, A; Rimini, A; Marasini, M; Gattorno, M	Campanello, Claudia; Mercuri, Claudia; Derchi, Maria; Trocchio, Gianluca; Consolaro, Alessandro; Caorsi, Roberta; Ravelli, Angelo; Rimini, Alessandro; Marasini, Maurizio; Gattorno, Marco		Cardiovascular Manifestations in Multisystem Inflammatory Syndrome in Children (MIS-C) Associated with COVID-19 According to Age	CHILDREN-BASEL	English	Article	50	1	1	CHILDREN-BASEL	Children-Basel	MAY	2022	10.3390/children9050583	http://dx.doi.org/10.3390/children9050583
Zaczkiewicz, M; Kostenzer, K; Graf, M; Mayer, B; Zimmermann, O; Torzewski, J	Zaczkiewicz, Myron; Kostenzer, Katharina; Graf, Matthias; Mayer, Benjamin; Zimmermann, Oliver; Torzewski, Jan		Cardiac Glycosides Lower C-Reactive Protein Plasma Levels in Patients with Decompensated Heart Failure: Results from the Single-Center C-Reactive Protein-Digoxin Observational Study (C-DOS)	JOURNAL OF CLINICAL MEDICINE	English	Article	29	1	1	J CLIN MED	J. Clin. Med.	APR	2022	10.3390/jcm11071762	http://dx.doi.org/10.3390/jcm11071762
Yang, BQ; Ma, D; Zhao, XX; Zhu, XQ; Wang, YJ; Xu, K; Zhang, LY	Baoqi, Yang; Dan, Ma; Xingxing, Zhao; Xueqing, Zhu; Yajing, Wang; Ke, Xu; Liyun, Zhang		Effect of Anti-Rheumatic Drugs on Cardiovascular Disease Events in Rheumatoid Arthritis	FRONTIERS IN CARDIOVASCULAR MEDICINE	English	Review	84	1	1	FRONT CARDIOVASC MED	Front. Cardiovasc. Med.	FEB 3	2022	10.3389/fcvm.2021.812631	http://dx.doi.org/10.3389/fcvm.2021.812631
Hsieh, LE; Song, J; Tremoulet, AH; Burns, JC; Franco, A	Hsieh, Li-En; Song, Jaeyoon; Tremoulet, Adriana H.; Burns, Jane C.; Franco, Alessandra		Intravenous immunoglobulin induces IgG internalization by tolerogenic myeloid dendritic cells that secrete IL-10 and expand Fc-specific regulatory T cells	CLINICAL AND EXPERIMENTAL IMMUNOLOGY	English	Article	24	1	1	CLIN EXP IMMUNOL	Clin. Exp. Immunol.	JUN 23	2022	10.1093/cei/uxac046	http://dx.doi.org/10.1093/cei/uxac046
Qin, YD; Kernan, KF; Fan, ZJ; Park, HJ; Kim, S; Canna, SW; Kellum, JA; Berg, RA; Wessel, D; Pollack, MM; Meert, K; Hall, M; Newth, C; Lin, JC; Doctor, A; Shanley, T; Cornell, T; Harrison, RE; Zuppa, AF; Banks, R; Reeder, RW; Holubkov, R; Notterman, DA; Dean, JM; Carcillo, JA	Qin, Yidi; Kernan, Kate F.; Fan, Zhenjiang; Park, Hyun-Jung; Kim, Soyeon; Canna, Scott W.; Kellum, John A.; Berg, Robert A.; Wessel, David; Pollack, Murray M.; Meert, Kathleen; Hall, Mark; Newth, Christopher; Lin, John C.; Doctor, Allan; Shanley, Tom; Cornell, Tim; Harrison, Rick E.; Zuppa, Athena F.; Banks, Russell; Reeder, Ron W.; Holubkov, Richard; Notterman, Daniel A.; Dean, J. Michael; Carci…		Machine learning derivation of four computable 24-h pediatric sepsis phenotypes to facilitate enrollment in early personalized anti-inflammatory clinical trials	CRITICAL CARE	English	Article	46	1	1	CRIT CARE	Crit. Care	MAY 7	2022	10.1186/s13054-022-03977-3	http://dx.doi.org/10.1186/s13054-022-03977-3
Giannattasio, S; Citarella, A; Trocchianesi, S; Filardi, T; Morano, S; Lenzi, A; Ferretti, E; Crescioli, C	Giannattasio, Silvia; Citarella, Anna; Trocchianesi, Sofia; Filardi, Tiziana; Morano, Susanna; Lenzi, Andrea; Ferretti, Elisabetta; Crescioli, Clara		Cell-Target-Specific Anti-Inflammatory Effect of Empagliflozin: In Vitro Evidence in Human Cardiomyocytes	FRONTIERS IN MOLECULAR BIOSCIENCES	English	Article	46	1	1	FRONT MOL BIOSCI	Front. Mol. Biosci.	MAY 31	2022	10.3389/fmolb.2022.879522	http://dx.doi.org/10.3389/fmolb.2022.879522
Long, Q; Li, LX; Yang, HM; Lu, Y; Yang, H; Zhu, YX; Tang, YH; Liu, CH; Yuan, J	Long, Qi; Li, Lixia; Yang, Hongmin; Lu, Yang; Yang, Han; Zhu, Yaoxi; Tang, Yaohan; Liu, Changhu; Yuan, Jing		SGLT2 inhibitor, canagliflozin, ameliorates cardiac inflammation in experimental autoimmune myocarditis	INTERNATIONAL IMMUNOPHARMACOLOGY	English	Article	50	1	1	INT IMMUNOPHARMACOL	Int. Immunopharmacol.	SEP	2022	10.1016/j.intimp.2022.109024	http://dx.doi.org/10.1016/j.intimp.2022.109024
Macabrey, D; Longchamp, A; Deglise, S; Allagnat, F	Macabrey, Diane; Longchamp, Alban; Deglise, Sebastien; Allagnat, Florent		Clinical Use of Hydrogen Sulfide to Protect Against Intimal Hyperplasia	FRONTIERS IN CARDIOVASCULAR MEDICINE	English	Review	154	1	1	FRONT CARDIOVASC MED	Front. Cardiovasc. Med.	APR 11	2022	10.3389/fcvm.2022.876639	http://dx.doi.org/10.3389/fcvm.2022.876639
Liu, XG; Zhang, P; Zhang, J; Zhang, X; Yang, SC; Fu, NK	Liu, Xiaogang; Zhang, Peng; Zhang, Jing; Zhang, Xue; Yang, Shicheng; Fu, Naikuan		The Preventive Effect of Alprostadil on the Contrast-Induced Nephropathy of Coronary Heart Disease Treated by Percutaneous Coronary Intervention in Moderate and High-Risk Population Stratified by Mehran Score	ANGIOLOGY	English	Article	31	1	1	ANGIOLOGY	Angiology	JAN	2022	10.1177/00033197211015540	http://dx.doi.org/10.1177/00033197211015540
Alkouri, A; Cybularz, M; Mierke, J; Nowack, T; Biedermann, J; Ulbrich, S; Fischer, J; Heidrich, FM; Jellinghaus, S; Speiser, U; Linke, A; Pfluecke, C	Alkouri, Ahmad; Cybularz, Maria; Mierke, Johannes; Nowack, Thomas; Biedermann, Jonathan; Ulbrich, Stefan; Fischer, Julia; Heidrich, Felix M.; Jellinghaus, Stefanie; Speiser, Uwe; Linke, Axel; Pfluecke, Christian		The predictive role of early CRP values for one-year mortality in the first 2 d after acute myocardial infarction	BIOMARKERS	English	Article	36	1	1	BIOMARKERS	Biomarkers	APR 3	2022	10.1080/1354750X.2022.2040591	http://dx.doi.org/10.1080/1354750X.2022.2040591
Filippini, A; Tamagnone, L; D'Alessio, A	Filippini, Antonio; Tamagnone, Luca; D'Alessio, Alessio		Endothelial Cell Metabolism in Vascular Functions	CANCERS	English	Review	198	1	1	CANCERS	Cancers	APR	2022	10.3390/cancers14081929	http://dx.doi.org/10.3390/cancers14081929
Humeres, C; Venugopal, H; Frangogiannis, NG	Humeres, Claudio; Venugopal, Harikrishnan; Frangogiannis, Nikolaos G.		Smad-dependent pathways in the infarcted and failing heart	CURRENT OPINION IN PHARMACOLOGY	English	Article	80	1	1	CURR OPIN PHARMACOL	Curr. Opin. Pharmacol.	JUN	2022	10.1016/j.coph.2022.102207	http://dx.doi.org/10.1016/j.coph.2022.102207
Wu, CX; Yan, JH; Li, W	Wu, Chunxuan; Yan, Jianhua; Li, Wei		Acacetin as a Potential Protective Compound against Cardiovascular Diseases	EVIDENCE-BASED COMPLEMENTARY AND ALTERNATIVE MEDICINE	English	Review	54	1	1	EVID-BASED COMPL ALT	Evid.-based Complement Altern. Med.	MAR 2	2022	10.1155/2022/6265198	http://dx.doi.org/10.1155/2022/6265198
Wang, MY; Luo, W; Yu, TX; Liang, SQ; Sun, JF; Zhang, Y; Han, X; Long, XH; Liang, G; Li, G	Wang, Mengyang; Luo, Wu; Yu, Tianxiang; Liang, Shiqi; Sun, Jinfeng; Zhang, Yi; Han, Xue; Long, Xiaohong; Liang, Guang; Li, Gao		Corynoline protects ang II-induced hypertensive heart failure by increasing PPAR? and Inhibiting NF-?B pathway	BIOMEDICINE & PHARMACOTHERAPY	English	Article	43	1	1	BIOMED PHARMACOTHER	Biomed. Pharmacother.	JUN	2022	10.1016/j.biopha.2022.113075	http://dx.doi.org/10.1016/j.biopha.2022.113075
Sanda, GM; Toma, L; Barbalata, T; Moraru, OE; Niculescu, LS; Sima, AV; Stancu, CS	Sanda, Gabriela M.; Toma, Laura; Barbalata, Teodora; Moraru, Oriana E.; Niculescu, Loredan S.; Sima, Anca, V; Stancu, Camelia S.		Clusterin, paraoxonase 1, and myeloperoxidase alterations induce high-density lipoproteins dysfunction and contribute to peripheral artery disease; aggravation by type 2 diabetes mellitus	BIOFACTORS	English	Article	66	1	1	BIOFACTORS	Biofactors	MAR	2022	10.1002/biof.1800	http://dx.doi.org/10.1002/biof.1800
Lin, S; Dai, SS; Lin, JH; Liang, XH; Wang, WQ; Huang, WJ; Ye, BZ; Hong, X	Lin, Shuang; Dai, Shanshan; Lin, Jiahui; Liang, Xiaohe; Wang, Weiqi; Huang, Weijian; Ye, Bozhi; Hong, Xia		Oridonin Relieves Angiotensin II-Induced Cardiac Remodeling via Inhibiting GSDMD-Mediated Inflammation	CARDIOVASCULAR THERAPEUTICS	English	Article	44	1	1	CARDIOVASC THER	Cardiovasc. Ther.	MAR 14	2022	10.1155/2022/3167959	http://dx.doi.org/10.1155/2022/3167959
Zbinden-Foncea, H; Castro-Sepulveda, M; Fuentes, J; Speisky, H	Zbinden-Foncea, Hermann; Castro-Sepulveda, Mauricio; Fuentes, Jocelyn; Speisky, Hernan		Effect of Epicatechin on Skeletal Muscle	CURRENT MEDICINAL CHEMISTRY	English	Review	108	1	1	CURR MED CHEM	Curr. Med. Chem.		2022	10.2174/0929867329666211217100020	http://dx.doi.org/10.2174/0929867329666211217100020
Rissel, R; Gosling, M; Kamuf, J; Renz, M; Ruemmler, R; Ziebart, A; Hartmann, EK	Rissel, Rene; Gosling, Moritz; Kamuf, Jens; Renz, Miriam; Ruemmler, Robert; Ziebart, Alexander; Hartmann, Erik K.		Levosimendan Ameliorates Cardiopulmonary Function but Not Inflammatory Response in a Dual Model of Experimental ARDS	BIOMEDICINES	English	Article	46	1	1	BIOMEDICINES	Biomedicines	MAY	2022	10.3390/biomedicines10051031	http://dx.doi.org/10.3390/biomedicines10051031
Li, YQ; Li, X; Chen, X; Sun, XQ; Liu, XN; Wang, G; Liu, YZ; Cui, LW; Liu, TH; Wang, W; Wang, Y; Li, C	Li, Yanqin; Li, Xuan; Chen, Xu; Sun, Xiaoqian; Liu, Xiangning; Wang, Gang; Liu, Yizhou; Cui, Lingwen; Liu, Tianhua; Wang, Wei; Wang, Yong; Li, Chun		Qishen Granule (QSG) Inhibits Monocytes Released From the Spleen and Protect Myocardial Function via the TLR4-MyD88-NF-kappa B p65 Pathway in Heart Failure Mice	FRONTIERS IN PHARMACOLOGY	English	Article	49	1	1	FRONT PHARMACOL	Front. Pharmacol.	MAR 15	2022	10.3389/fphar.2022.850187	http://dx.doi.org/10.3389/fphar.2022.850187
Wang, W; Li, YT; Li, Y; Sun, DJ; Li, H; Chen, LX	Wang, Wang; Li, Yutong; Li, Yan; Sun, Dejuan; Li, Hua; Chen, Lixia		Recent Progress in Oleanolic Acid: Structural Modification and Biological Activity	CURRENT TOPICS IN MEDICINAL CHEMISTRY	English	Article	103	1	1	CURR TOP MED CHEM	Curr. Top. Med. Chem.		2022	10.2174/1568026621666211105101231	http://dx.doi.org/10.2174/1568026621666211105101231
Palm, CL; Nijholt, KT; Bakker, BM; Westenbrink, BD	Palm, Constantin L.; Nijholt, Kirsten T.; Bakker, Barbara M.; Westenbrink, B. Daan		Short-Chain Fatty Acids in the Metabolism of Heart Failure - Rethinking the Fat Stigma	FRONTIERS IN CARDIOVASCULAR MEDICINE	English	Review	73	1	1	FRONT CARDIOVASC MED	Front. Cardiovasc. Med.	JUL 11	2022	10.3389/fcvm.2022.915102	http://dx.doi.org/10.3389/fcvm.2022.915102
Zou, LY; Li, C; Chen, XL; Yu, F; Huang, Q; Chen, LJ; Wu, WW; Liu, Q	Zou, Laiyu; Li, Chen; Chen, Xiaoling; Yu, Feng; Huang, Qian; Chen, Linjun; Wu, Wenwei; Liu, Qing		The anti-inflammatory effects of cinnamyl alcohol on sepsis-induced mice via the NLRP3 inflammasome pathway	ANNALS OF TRANSLATIONAL MEDICINE	English	Article	24	1	1	ANN TRANSL MED	ANN. TRANSL. MED.	JAN	2022	10.21037/atm-21-6130	http://dx.doi.org/10.21037/atm-21-6130
Garcia, RD; Asensio, JA; Perdicaro, DJ; Peral, MD	Garcia, Rodrigo Damian; Asensio, Joana Antonela; Perdicaro, Diahann Jeanette; de los angeles Peral, Maria		The Role of Inflammation as a Preponderant Risk Factor in Cardiovascular Diseases	CURRENT VASCULAR PHARMACOLOGY	English	Review	184	1	1	CURR VASC PHARMACOL	Current Vascular Pharmacology		2022	10.2174/1570161120666220201160038	http://dx.doi.org/10.2174/1570161120666220201160038
Monguio-Tortajada, M; Prat-Vidal, C; Martinez-Falguera, D; Teis, A; Soler-Botija, C; Courageux, Y; Munizaga-Larroude, M; Moron-Font, M; Bayes-Genis, A; Borras, FE; Roura, S; Galvez-Monton, C	Monguio-Tortajada, Marta; Prat-Vidal, Cristina; Martinez-Falguera, Daina; Teis, Albert; Soler-Botija, Carolina; Courageux, Yvan; Munizaga-Larroude, Micaela; Moron-Font, Miriam; Bayes-Genis, Antoni; Borras, Francesc E.; Roura, Santiago; Galvez-Monton, Carolina		Acellular cardiac scaffolds enriched with MSC-derived extracellular vesicles limit ventricular remodelling and exert local and systemic immunomodulation in a myocardial infarction porcine model	THERANOSTICS	English	Article	44	1	1	THERANOSTICS	Theranostics		2022	10.7150/thno.72289	http://dx.doi.org/10.7150/thno.72289
Spahr, A; Divnic-Resnik, T	Spahr, Axel; Divnic-Resnik, Tihana		Impact of health and lifestyle food supplements on periodontal tissues and health	PERIODONTOLOGY 2000	English	Review	317	1	1	PERIODONTOL 2000	Periodontol. 2000	OCT	2022	10.1111/prd.12455	http://dx.doi.org/10.1111/prd.12455
Funk-Hilsdorf, TC; Behrens, F; Grune, J; Simmons, S	Funk-Hilsdorf, Teresa C.; Behrens, Felix; Grune, Jana; Simmons, Szandor		Dysregulated Immunity in Pulmonary Hypertension: From Companion to Composer	FRONTIERS IN PHYSIOLOGY	English	Review	229	1	1	FRONT PHYSIOL	Front. Physiol.	FEB 17	2022	10.3389/fphys.2022.819145	http://dx.doi.org/10.3389/fphys.2022.819145
Hou, M; Lu, LX; Wu, XB; Liu, HX	Hou, Min; Lu, Linxin; Wu, Xiaobo; Liu, Hongxuan		LCZ696 Ameliorates Isoproterenol-Induced Acute Heart Failure in Rats by Activating the Nrf2 Signaling Pathway	APPLIED BIONICS AND BIOMECHANICS	English	Article	43	1	1	APPL BIONICS BIOMECH	Appl. Bionics Biomech.	APR 29	2022	10.1155/2022/6077429	http://dx.doi.org/10.1155/2022/6077429
Brzezinski, RY; Melloul, A; Berliner, S; Goldiner, I; Stark, M; Rogowski, O; Banai, S; Shenhar-Tsarfaty, S; Shacham, Y	Brzezinski, Rafael Y.; Melloul, Ariel; Berliner, Shlomo; Goldiner, Ilana; Stark, Moshe; Rogowski, Ori; Banai, Shmuel; Shenhar-Tsarfaty, Shani; Shacham, Yacov		Early Detection of Inflammation-Prone STEMI Patients Using the CRP Troponin Test (CTT)	JOURNAL OF CLINICAL MEDICINE	English	Article	35	1	1	J CLIN MED	J. Clin. Med.	MAY	2022	10.3390/jcm11092453	http://dx.doi.org/10.3390/jcm11092453
Qi, YP; Ma, WJ; Cao, YY; Chen, Q; Xu, QC; Xiao, S; Lu, WH; Wang, Z	Qi, Yu-Peng; Ma, Wen-Jing; Cao, Ying-Ya; Chen, Qun; Xu, Qian-Cheng; Xiao, Shi; Lu, Wei-Hua; Wang, Zhen		Effect of Dexmedetomidine on Intestinal Barrier in Patients Undergoing Gastrointestinal Surgery-A Single-Center Randomized Clinical Trial	JOURNAL OF SURGICAL RESEARCH	English	Article	54	1	1	J SURG RES	J. Surg. Res.	SEP	2022	10.1016/j.jss.2022.03.031	http://dx.doi.org/10.1016/j.jss.2022.03.031
Aziz, FTA; Sanad, FAA; Temraz, A; El-Tantawy, WH; Hassan, MA	Aziz, Fayza Tawfiek Abdl; Sanad, Fatma Abdel-Azim; Temraz, Abeer; El-Tantawy, Walid Hamdy; Hassan, Madiha Amin		Study of cardioprotective activity of the methanolic extract of the aerial parts of Bauhinia madagascariensis compared to Bauhinia purpurea against adrenaline-induced myocardial toxicity in rats	DRUG AND CHEMICAL TOXICOLOGY	English	Article	55	1	1	DRUG CHEM TOXICOL	Drug Chem. Toxicol.	SEP 3	2022	10.1080/01480545.2021.1942486	http://dx.doi.org/10.1080/01480545.2021.1942486
Fohse, FK; Rollefstad, S; Ikdahl, E; Wibetoe, G; Sexton, J; Hisdal, J; Semb, AG	Fohse, F. K.; Rollefstad, S.; Ikdahl, E.; Wibetoe, G.; Sexton, J.; Hisdal, J.; Semb, A. G.		Degree of arterial stiffness is comparable across inflammatory joint disease entities	SCANDINAVIAN JOURNAL OF RHEUMATOLOGY	English	Article	53	1	1	SCAND J RHEUMATOL	Scand. J. Rheumatol.	MAY 4	2022	10.1080/03009742.2021.1920169	http://dx.doi.org/10.1080/03009742.2021.1920169
Lim, SY; Hendra, C; Yeo, XH; Tan, XY; Ng, BH; Laserna, AKC; Tan, SH; Chan, MYY; Khan, SH; Chen, SM; Li, SFY	Lim, Si Ying; Hendra, Christopher; Yeo, Xin Hao; Tan, Xin Yi; Ng, Bao Hui; Laserna, Anna Karen Carrasco; Tan, Sock Hwee; Chan, Mark Yan Yee; Khan, Shaheer H.; Chen, Shiaw-Min; Li, Sam Fong Yau		N-glycan profiles of acute myocardial infarction patients reveal potential biomarkers for diagnosis, severity assessment, and treatment monitoring	GLYCOBIOLOGY	English	Article	48	1	1	GLYCOBIOLOGY	Glycobiology	APR 28	2022	10.1093/glycob/cwab129	http://dx.doi.org/10.1093/glycob/cwab129
Shen, J; Liu, GZ; Wu, GD; Sheng, LJ; Cao, ZY; Guo, SY; Dong, SH; Sun, X; Tian, Y	Shen, Jing; Liu, Guangzhong; Wu, Guodong; Sheng, Lijian; Cao, Zhengyu; Guo, Shuyuan; Dong, Shaohong; Sun, Xin; Tian, Ye		Ticagrelor versus clopidogrel in reducing inflammatory cell infiltration of thrombus aspirated in patients with ST-elevation myocardial infarction	EUROPEAN JOURNAL OF CLINICAL PHARMACOLOGY	English	Article	30	1	1	EUR J CLIN PHARMACOL	Eur. J. Clin. Pharmacol.	SEP	2022	10.1007/s00228-022-03348-5	http://dx.doi.org/10.1007/s00228-022-03348-5
Aires, R; Amorim, FG; Coco, LZ; da Conceicao, AP; Zanardo, TEC; Taufner, GH; Nogueira, BV; Vasquez, EC; Pereira, TMC; Campagnaro, BP; Meyrelles, SD	Aires, Rafaela; Amorim, Fernanda Gobbi; Coco, Larissa Zambom; da Conceicao, Amanda Pompermayer; Caliman Zanardo, Tadeu Eriton; Taufner, Gabriel Henrique; Nogueira, Breno Valentim; Vasquez, Elisardo Corral; Costa Pereira, Thiago Melo; Campagnaro, Bianca Prandi; Meyrelles, Silvana dos Santos		Use of kefir peptide (Kef-1) as an emerging approach for the treatment of oxidative stress and inflammation in 2K1C mice	FOOD & FUNCTION	English	Article	44	1	1	FOOD FUNCT	Food Funct.	FEB 21	2022	10.1039/d1fo01798e	http://dx.doi.org/10.1039/d1fo01798e
Agra-Bermejo, RM; Cacho-Antonio, C; Gonzalez-Babarro, E; Rozados-Luis, A; Couselo-Seijas, M; Gomez-Otero, I; Varela-Roman, A; Lopez-Canoa, JN; Gomez-Rodriguez, I; Pata, M; Eiras, S; Gonzalez-Juanatey, JR	Agra-Bermejo, Rosa M.; Cacho-Antonio, Carla; Gonzalez-Babarro, Eva; Rozados-Luis, Adriana; Couselo-Seijas, Marinela; Gomez-Otero, Ines; Varela-Roman, Alfonso; Lopez-Canoa, Jose N.; Gomez-Rodriguez, Isabel; Pata, Maria; Eiras, Sonia; Gonzalez-Juanatey, Jose R.		A New Biomarker Tool for Risk Stratification in de novo Acute Heart Failure (OROME)	FRONTIERS IN PHYSIOLOGY	English	Article	43	1	1	FRONT PHYSIOL	Front. Physiol.	JAN 13	2022	10.3389/fphys.2021.736245	http://dx.doi.org/10.3389/fphys.2021.736245
Pan, YH; Davis, PB; Kaebler, DC; Blankfield, RP; Xu, R	Pan, Yiheng; Davis, Pamela B.; Kaebler, David C.; Blankfield, Robert P.; Xu, Rong		Cardiovascular risk of gabapentin and pregabalin in patients with diabetic neuropathy	CARDIOVASCULAR DIABETOLOGY	English	Article	49	1	1	CARDIOVASC DIABETOL	Cardiovasc. Diabetol.	SEP 1	2022	10.1186/s12933-022-01610-9	http://dx.doi.org/10.1186/s12933-022-01610-9
Ding, BJ; Niu, WQ; Wang, SY; Zhang, F; Wang, HQ; Chen, XT; Chen, S; Ma, SX; Kang, WH; Wang, MJ; Li, L; Xiao, W; Guo, ZH; Wang, YH	Ding, Bojiao; Niu, Weiqing; Wang, Siyi; Zhang, Fan; Wang, Haiqing; Chen, Xuetong; Chen, Sen; Ma, Shuangxin; Kang, Wenhui; Wang, Mingjuan; Li, Liang; Xiao, Wei; Guo, Zihu; Wang, Yonghua		Centella asiatica (L.) Urb. attenuates cardiac hypertrophy and improves heart function through multi-level mechanisms revealed by systems pharmacology	JOURNAL OF ETHNOPHARMACOLOGY	English	Article	54	1	1	J ETHNOPHARMACOL	J. Ethnopharmacol.	JUN 12	2022	10.1016/j.jep.2022.115106	http://dx.doi.org/10.1016/j.jep.2022.115106
Yang, YN; Han, JP; Lilly, RG; Yang, Q; Guo, YJ	Yang, Yanni; Han, Juanping; Lilly, Renju G.; Yang, Qin; Guo, Yanjie		Bergapten mediated inflammatory and apoptosis through AMPK/eNOS/AKT signaling pathway of isoproterenol-induced myocardial infarction in Wistar rats	JOURNAL OF BIOCHEMICAL AND MOLECULAR TOXICOLOGY	English	Article	36	1	1	J BIOCHEM MOL TOXIC	J. Biochem. Mol. Toxicol.	SEP	2022	10.1002/jbt.23143	http://dx.doi.org/10.1002/jbt.23143
Smit, SE; Manirafasha, C; Marais, E; Johnson, R; Huisamen, B	Smit, Sybrand Engelbrecht; Manirafasha, Claudine; Marais, Erna; Johnson, Rabia; Huisamen, Barbara		Cardioprotective Function of Green Rooibos (Aspalathus linearis) Extract Supplementation in Ex Vivo Ischemic Prediabetic Rat Hearts	PLANTA MEDICA	English	Article	45	1	1	PLANTA MED	Planta Med.	JAN	2022	10.1055/a-1239-9236	http://dx.doi.org/10.1055/a-1239-9236
Guo, Y; Zhang, BY; Peng, YF; Chang, LC; Li, ZQ; Zhang, XX; Zhang, DJ	Guo, Yang; Zhang, Ben-Yin; Peng, Yan-Feng; Chang, Leng Chee; Li, Zhan-Qiang; Zhang, Xin-Xin; Zhang, De-Jun		Mechanism of Action of Flavonoids of Oxytropis falcata on the Alleviation of Myocardial Ischemia-Reperfusion Injury	MOLECULES	English	Article	89	1	1	MOLECULES	Molecules	MAR	2022	10.3390/molecules27051706	http://dx.doi.org/10.3390/molecules27051706
de Pedro, MA; Pulido, M; Marinaro, F; Alvarez, V; Baez-Diaz, C; Blanco, V; Silla-Castro, JC; Sanchez-Cabo, F; Sanchez-Margallo, FM; Crisostomo, V; Casado, JG; Lopez, E	de Pedro, Maria Angeles; Pulido, Maria; Marinaro, Federica; Alvarez, Veronica; Baez-Diaz, Claudia; Blanco, Virginia; Silla-Castro, Juan Carlos; Sanchez-Cabo, Fatima; Sanchez-Margallo, Francisco Miguel; Crisostomo, Veronica; Casado, Javier G.; Lopez, Esther		Intrapericardial Administration of Secretomes from Menstrual Blood-Derived Mesenchymal Stromal Cells: Effects on Immune-Related Genes in a Porcine Model of Myocardial Infarction	BIOMEDICINES	English	Article	59	1	1	BIOMEDICINES	Biomedicines	MAY	2022	10.3390/biomedicines10051117	http://dx.doi.org/10.3390/biomedicines10051117
Wang, C; Qi, CX; Liu, MC; Wang, LM; Cheng, GD; Li, LP; Xing, YX; Zhao, XN; Liu, JZ	Wang, Cheng; Qi, Changxi; Liu, Mingchao; Wang, Lumei; Cheng, Guodong; Li, Liping; Xing, Yuxiao; Zhao, Xiaona; Liu, Jianzhu		Protective effects of agrimonolide on hypoxia-induced H9c2 cell injury by maintaining mitochondrial homeostasis	JOURNAL OF CELLULAR BIOCHEMISTRY	English	Article	56	1	1	J CELL BIOCHEM	J. Cell. Biochem.	FEB	2022	10.1002/jcb.30169	http://dx.doi.org/10.1002/jcb.30169
Sarre, C; Contreras-Lopez, R; Nernpermpisooth, N; Barrere, C; Bahraoui, S; Terraza, C; Tejedor, G; Vincent, A; Luz-Crawford, P; Kongpol, K; Kumphune, S; Piot, C; Nargeot, J; Jorgensen, C; Djouad, F; Barrere-Lemaire, S	Sarre, Charlotte; Contreras-Lopez, Rafael; Nernpermpisooth, Nitirut; Barrere, Christian; Bahraoui, Sarah; Terraza, Claudia; Tejedor, Gautier; Vincent, Anne; Luz-Crawford, Patricia; Kongpol, Kantapich; Kumphune, Sarawut; Piot, Christophe; Nargeot, Joel; Jorgensen, Christian; Djouad, Farida; Barrere-Lemaire, Stephanie		PPAR beta/delta priming enhances the anti-apoptotic and therapeutic properties of mesenchymal stromal cells in myocardial ischemia-reperfusion injury	STEM CELL RESEARCH & THERAPY	English	Article	68	1	1	STEM CELL RES THER	Stem Cell Res. Ther.	APR 23	2022	10.1186/s13287-022-02840-0	http://dx.doi.org/10.1186/s13287-022-02840-0
Farazandeh, M; Mahmoudabady, M; Asghari, AA; Niazmand, S	Farazandeh, Maryam; Mahmoudabady, Maryam; Asghari, Ali Akbar; Niazmand, Saeed		Diabetic cardiomyopathy was attenuated by cinnamon treatment through the inhibition of fibro-inflammatory response and ventricular hypertrophy in diabetic rats	JOURNAL OF FOOD BIOCHEMISTRY	English	Article	51	1	1	J FOOD BIOCHEM	J. Food Biochem.	AUG	2022	10.1111/jfbc.14206	http://dx.doi.org/10.1111/jfbc.14206
Draginic, ND; Jakovljevic, VL; Jeremic, JN; Srejovic, IM; Andjic, MM; Rankovic, MR; Sretenovic, JZ; Zivkovic, VI; Ljujic, BT; Mitrovic, SL; Bolevich, SS; Bolevich, SB; Milosavljevic, IM	Draginic, Nevena D.; Jakovljevic, Vladimir L.; Jeremic, Jovana N.; Srejovic, Ivan M.; Andjic, Marijana M.; Rankovic, Marina R.; Sretenovic, Jasmina Z.; Zivkovic, Vladimir, I; Ljujic, Biljana T.; Mitrovic, Slobodanka L.; Bolevich, Stefani S.; Bolevich, Sergey B.; Milosavljevic, Isidora M.		Melissa officinalis L. Supplementation Provides Cardioprotection in a Rat Model of Experimental Autoimmune Myocarditis	OXIDATIVE MEDICINE AND CELLULAR LONGEVITY	English	Article	44	1	1	OXID MED CELL LONGEV	Oxidative Med. Cell. Longev.	FEB 28	2022	10.1155/2022/1344946	http://dx.doi.org/10.1155/2022/1344946
Siddiqi, OK; Mints, YY; Berk, JL; Connors, L; Doros, G; Gopal, DM; Kataria, S; Lohrmann, G; Pipilas, AR; Ruberg, FL	Siddiqi, Omar K.; Mints, Yuliya Y.; Berk, John L.; Connors, Lawreen; Doros, Gheorghe; Gopal, Deepa M.; Kataria, Shivangi; Lohrmann, Graham; Pipilas, Alexandra R.; Ruberg, Frederick L.		Diflunisal treatment is associated with improved survival for patients with early stage wild-type transthyretin (ATTR) amyloid cardiomyopathy: the Boston University Amyloidosis Center experience	AMYLOID-JOURNAL OF PROTEIN FOLDING DISORDERS	English	Article	22	1	1	AMYLOID	Amyloid-J. Protein Fold. Disord.	APR 3	2022	10.1080/13506129.2021.2000388	http://dx.doi.org/10.1080/13506129.2021.2000388
Wang, TY; Jiang, XY; Ruan, YM; Zhuang, J; Yin, YJ	Wang, Tianyue; Jiang, Xinyu; Ruan, Yanmin; Zhuang, Jun; Yin, Yuanjun		Based on network pharmacology and in vitro experiments to prove the effective inhibition of myocardial fibrosis by Buyang Huanwu decoction	BIOENGINEERED	English	Article	47	1	1	BIOENGINEERED	Bioengineered	MAY 2	2022	10.1080/21655979.2022.2084253	http://dx.doi.org/10.1080/21655979.2022.2084253
Lu, Y; Tian, Y; Mou, TT; Zhou, YH; Tian, J; Yun, MK; Kiss, A; Podesser, BK; Hacker, M; Zhang, XL; Li, X	Lu, Yao; Tian, Yi; Mou, Tiantian; Zhou, Yihan; Tian, Jing; Yun, Mingkai; Kiss, Attila; Podesser, Bruno K.; Hacker, Marcus; Zhang, Xiaoli; Li, Xiang		Transient cardioprotective effects of remote ischemic postconditioning on non-reperfused myocardial infarction: longitudinal evaluation study in pigs	INTERNATIONAL JOURNAL OF CARDIOLOGY	English	Article	32	1	1	INT J CARDIOL	Int. J. Cardiol.	MAY 15	2022	10.1016/j.ijcard.2022.02.022	http://dx.doi.org/10.1016/j.ijcard.2022.02.022
Goggins, E; Mitani, S; Tanaka, S	Goggins, Eibhlin; Mitani, Shuhei; Tanaka, Shinji		Clinical perspectives on vagus nerve stimulation: present and future	CLINICAL SCIENCE	English	Review	124	1	1	CLIN SCI	Clin. Sci.	MAY	2022	10.1042/CS20210507	http://dx.doi.org/10.1042/CS20210507
Pappritz, K; Lin, J; El-Shafeey, M; Fechner, H; Kuhl, U; Alogna, A; Spillmann, F; Elsanhoury, A; Schulz, R; Tschope, C; Van Linthout, S	Pappritz, Kathleen; Lin, Jie; El-Shafeey, Muhammad; Fechner, Henry; Kuhl, Uwe; Alogna, Alessio; Spillmann, Frank; Elsanhoury, Ahmed; Schulz, Rainer; Tschope, Carsten; Van Linthout, Sophie		Colchicine prevents disease progression in viral myocarditis via modulating the NLRP3 inflammasome in the cardiosplenic axis	ESC HEART FAILURE	English	Article	48	1	1	ESC HEART FAIL	ESC Heart Fail.	APR	2022	10.1002/ehf2.13845	http://dx.doi.org/10.1002/ehf2.13845
Zhang, Z; Zhao, XR; Gao, M; Xu, LA; Qi, Y; Wang, JH; Yin, LH	Zhang, Zhe; Zhao, Xuerong; Gao, Meng; Xu, Lina; Qi, Yan; Wang, Jinhong; Yin, Lianhong		Dioscin alleviates myocardial infarction injury via regulating BMP4/ NOX1-mediated oxidative stress and inflammation	PHYTOMEDICINE	English	Article	51	1	1	PHYTOMEDICINE	Phytomedicine	AUG	2022	10.1016/j.phymed.2022.154222	http://dx.doi.org/10.1016/j.phymed.2022.154222
Ahmad, MH; Zezi, AU; Anafi, SB; Alshargi, OY; Mohammed, M; Mustapha, S; Bala, AA; Muhammad, S; Julde, SM; Wada, AS; Jatau, AI	Ahmad, Mubarak Hussaini; Zezi, Abdulkadir Umar; Anafi, Sherifat Bola; Alshargi, Omar Yahya; Mohammed, Mustapha; Mustapha, Sagir; Bala, Auwal Adam; Muhammad, Surajuddeen; Julde, Sa'adatu Muhammad; Wada, Abubakar Sadiq; Jatau, Abubakar Ibrahim		Sub-acute toxicity study on hydromethanolic leaves extract of Combretum hypopilinum (Combretaceae) Diels in Wistar rats	TOXICOLOGICAL RESEARCH	English	Article	56	1	1	TOXICOL RES-GER	Tox. Research	OCT	2022	10.1007/s43188-022-00133-5	http://dx.doi.org/10.1007/s43188-022-00133-5
Shen, S; Duan, JF; Hu, JX; Qi, Y; Kang, LA; Wang, K; Chen, JZ; Wu, X; Xu, B; Gu, R	Shen, Song; Duan, Junfeng; Hu, Jiaxin; Qi, Yu; Kang, Lina; Wang, Kun; Chen, Jianzhou; Wu, Xiang; Xu, Biao; Gu, Rong		Colchicine alleviates inflammation and improves diastolic dysfunction in heart failure rats with preserved ejection fraction	EUROPEAN JOURNAL OF PHARMACOLOGY	English	Article	42	1	1	EUR J PHARMACOL	Eur. J. Pharmacol.	AUG 15	2022	10.1016/j.ejphar.2022.175126	http://dx.doi.org/10.1016/j.ejphar.2022.175126
Zanza, C; Romenskaya, T; Thangathurai, D; Ojetti, V; Saviano, A; Abenavoli, L; Robba, C; Cammarota, G; Franceschi, F; Piccioni, A; Longhitano, Y	Zanza, Christian; Romenskaya, Tatsiana; Thangathurai, Duraiyah; Ojetti, Veronica; Saviano, Angela; Abenavoli, Ludovico; Robba, Chiara; Cammarota, Gianmaria; Franceschi, Francesco; Piccioni, Andrea; Longhitano, Yaroslava		Microbiome in Critical Care: An Unconventional and Unknown Ally	CURRENT MEDICINAL CHEMISTRY	English	Review	71	1	1	CURR MED CHEM	Curr. Med. Chem.		2022	10.2174/0929867328666210915115056	http://dx.doi.org/10.2174/0929867328666210915115056
Szpot, P; Wachelko, O; Zawadzki, M	Szpot, Pawel; Wachelko, Olga; Zawadzki, Marcin		Diclofenac Concentrations in Post-Mortem Specimens-Distribution, Case Reports, and Validated Method (UHPLC-QqQ-MS/MS) for Its Determination	TOXICS	English	Article	74	1	1	TOXICS	Toxics	AUG	2022	10.3390/toxics10080421	http://dx.doi.org/10.3390/toxics10080421
Fonseca, FA; Izar, MC	Fonseca, Francisco A.; Izar, Maria C.		Role of Inflammation in Cardiac Remodeling After Acute Myocardial Infarction	FRONTIERS IN PHYSIOLOGY	English	Review	48	0	0	FRONT PHYSIOL	Front. Physiol.	JUN 28	2022	10.3389/fphys.2022.927163	http://dx.doi.org/10.3389/fphys.2022.927163
Katira, A; Katira, R	Katira, Arnav; Katira, Ravish		Colchicine in coronary artery disease	POSTGRADUATE MEDICAL JOURNAL	English	Review	38	0	0	POSTGRAD MED J	Postgrad. Med. J.	SEP	2022	10.1136/postgradmedj-2020-139611	http://dx.doi.org/10.1136/postgradmedj-2020-139611
Feng, J; Wu, YQ	Feng, Jie; Wu, Yanqing		Interleukin-35 ameliorates cardiovascular disease by suppressing inflammatory responses and regulating immune homeostasis	INTERNATIONAL IMMUNOPHARMACOLOGY	English	Article	179	0	0	INT IMMUNOPHARMACOL	Int. Immunopharmacol.	SEP	2022	10.1016/j.intimp.2022.108938	http://dx.doi.org/10.1016/j.intimp.2022.108938
Yong, JW; Tian, JF; Jiang, WJ; Zhao, X; Zhang, HJ; Song, XT	Yong, JingWen; Tian, JinFan; Jiang, WenJian; Zhao, Xin; Zhang, HongJia; Song, XianTao		Efficacy of Colchicine in the Treatment of Patients With Coronary Artery Disease: A Mini-Review	CLINICAL THERAPEUTICS	English	Review	20	0	0	CLIN THER	Clin. Ther.	AUG	2022	10.1016/j.clinthera.2022.06.009	http://dx.doi.org/10.1016/j.clinthera.2022.06.009
Baka, T; Repova, K; Luptak, I; Simko, F	Baka, Tomas; Repova, Kristina; Luptak, Ivan; Simko, Fedor		Ivabradine in the Management of COVID-19-related Cardiovascular Complications: A Perspective	CURRENT PHARMACEUTICAL DESIGN	English	Article	74	0	0	CURR PHARM DESIGN	Curr. Pharm. Design		2022	10.2174/1381612828666220328114236	http://dx.doi.org/10.2174/1381612828666220328114236
Chang, SH; Hsi, HY; Leu, JY; Lee, TH	Chang, Szu-Hsing; Hsi, Hsiao-Yang; Leu, Jyh-Yih; Lee, Tzong-Huei		Cereal-Based Solid-State Fermentation and Anti-Inflammatory Potential of Paecilomyces cicadae SH1 (Ascomycota) Isolated in China	INTERNATIONAL JOURNAL OF MEDICINAL MUSHROOMS	English	Article	40	0	0	INT J MED MUSHROOMS	Int. J. Med. Mushrooms		2022
Sekine, K; Kawaguchi, AT; Miyazawa, M; Hanawa, H; Matsuda, S; Tamaki, T; Asahara, T; Masuda, H	Sekine, Kaori; Kawaguchi, Akira T.; Miyazawa, Masaki; Hanawa, Haruo; Matsuda, Shinichi; Tamaki, Tetsuro; Asahara, Takayuki; Masuda, Haruchika		Transplantation of Fibroblast Sheets with Blood Mononuclear Cell Culture Exerts Cardioprotective Effects by Enhancing Anti-Inflammation and Vasculogenic Potential in Rat Experimental Autoimmune Myocarditis Model	BIOLOGY-BASEL	English	Article	45	0	0	BIOLOGY-BASEL	Biology-Basel	JAN	2022	10.3390/biology11010106	http://dx.doi.org/10.3390/biology11010106
Zhang, JY; Chen, ZX; Ma, M; He, Y	Zhang, Junyan; Chen, Zhongxiu; Ma, Min; He, Yong		Soluble ST2 in coronary artery disease: Clinical biomarkers and treatment guidance	FRONTIERS IN CARDIOVASCULAR MEDICINE	English	Review	55	0	0	FRONT CARDIOVASC MED	Front. Cardiovasc. Med.	SEP 26	2022	10.3389/fcvm.2022.924461	http://dx.doi.org/10.3389/fcvm.2022.924461
Prince, SS; Prince, PSM; Grace, VMB	Prince, S. Shervin; Prince, P. Stanely Mainzen; Grace, V. M. Berlin		Valencene post-treatment exhibits cardioprotection via inhibiting cardiac hypertrophy, oxidative stress, nuclear factor- Kappa B inflammatory pathway, and myocardial infarct size in isoproterenol-induced myocardial infarcted rats; A molecular study	EUROPEAN JOURNAL OF PHARMACOLOGY	English	Article	38	0	0	EUR J PHARMACOL	Eur. J. Pharmacol.	JUL 15	2022	10.1016/j.ejphar.2022.174975	http://dx.doi.org/10.1016/j.ejphar.2022.174975
Yang, F; Guo, GY; Wang, YB	Yang, Fan; Guo, Gaoyang; Wang, Yunbing		Inflammation-triggered dual release of nitroxide radical and growth factor from heparin mimicking hydrogel-tissue composite as cardiovascular implants for anti-coagulation, endothelialization, anti-inflammation, and anti-calcification	BIOMATERIALS	English	Article	71	0	0	BIOMATERIALS	Biomaterials	OCT	2022	10.1016/j.biomaterials.2022.121761	http://dx.doi.org/10.1016/j.biomaterials.2022.121761
Nederlof, R; Reidel, S; Spychala, A; Goedecke, S; Heinen, A; Lautwein, T; Petzsch, P; Koehrer, K; Goedecke, A	Nederlof, Rianne; Reidel, Sophia; Spychala, Andre; Goedecke, Stefanie; Heinen, Andre; Lautwein, Tobias; Petzsch, Patrick; Koehrer, Karl; Goedecke, Axel		Insulin-Like Growth Factor 1 Attenuates the Pro-Inflammatory Phenotype of Neutrophils in Myocardial Infarction	FRONTIERS IN IMMUNOLOGY	English	Article	58	0	0	FRONT IMMUNOL	Front. Immunol.	JUL 15	2022	10.3389/fimmu.2022.908023	http://dx.doi.org/10.3389/fimmu.2022.908023
Giresha, AS; Urs, D; Pundalik, S; Meti, RS; Pramod, SN; Supreetha, BH; Somegowda, M; Dharmappa, KK; El-Shehawi, AM; Albogami, S; Elseehy, MM; Alaklabi, A; Elansary, HO; Mehder, AOA; Mahmoud, EA	Giresha, Aladahalli S.; Urs, Deepadarshan; Pundalik, Sophiya; Meti, Rajkumar S.; Pramod, Siddanakoppalu N.; Supreetha, Ballenahalli H.; Somegowda, Madhusudana; Dharmappa, Kattepura K.; El-Shehawi, Ahmed M.; Albogami, Sarah; Elseehy, Mona M.; Alaklabi, Abdullah; Elansary, Hosam O.; Mehder, Alanoud Omur A.; Mahmoud, Eman A.		Sinapicacid Inhibits Group IIA Secretory Phospholipase A(2) and Its Inflammatory Response in Mice	ANTIOXIDANTS	English	Article	85	0	0	ANTIOXIDANTS-BASEL	Antioxidants	JUL	2022	10.3390/antiox11071251	http://dx.doi.org/10.3390/antiox11071251
Wei, C; Liu, YX; Xing, EH; Ding, ZJ; Tian, YA; Zhao, ZY; Fan, WJ; Sun, LX	Wei, Chen; Liu, Yixiang; Xing, Enhong; Ding, Zhenjiang; Tian, Yanan; Zhao, Zhuoyan; Fan, Wenjun; Sun, Lixian		Association Between Novel Pro- and Anti- Inflammatory Adipocytokines in Patients with Acute Coronary Syndrome	CLINICAL AND APPLIED THROMBOSIS-HEMOSTASIS	English	Article	50	0	0	CLIN APPL THROMB-HEM	Clin. Appl. Thromb.-Hemost.	SEP	2022	10.1177/10760296221128021	http://dx.doi.org/10.1177/10760296221128021
Elrakaybi, A; Laubner, K; Zhou, Q; Hug, MJ; Seufert, J	Elrakaybi, Asmaa; Laubner, Katharina; Zhou, Qian; Hug, Martin J.; Seufert, Jochen		Cardiovascular protection by SGLT2 inhibitors-Do anti-inflammatory mechanisms play a role?	MOLECULAR METABOLISM	English	Review	304	0	0	MOL METAB	Mol. Metab.	OCT	2022	10.1016/j.molmet.2022.101549	http://dx.doi.org/10.1016/j.molmet.2022.101549
Dziedzic, EA; Gasior, JS; Tuzimek, A; Dabrowski, M; Jankowski, P	Dziedzic, Ewelina A.; Gasior, Jakub S.; Tuzimek, Agnieszka; Dabrowski, Marek; Jankowski, Piotr		The Association between Serum Vitamin D Concentration and New Inflammatory Biomarkers-Systemic Inflammatory Index (SII) and Systemic Inflammatory Response (SIRI)-In Patients with Ischemic Heart Disease	NUTRIENTS	English	Article	117	0	0	NUTRIENTS	Nutrients	OCT	2022	10.3390/nu14194212	http://dx.doi.org/10.3390/nu14194212
Shirakawa, K; Sano, M	Shirakawa, Kohsuke; Sano, Motoaki		Neutrophils and Neutrophil Extracellular Traps in Cardiovascular Disease: An Overview and Potential Therapeutic Approaches	BIOMEDICINES	English	Review	156	0	0	BIOMEDICINES	Biomedicines	AUG	2022	10.3390/biomedicines10081850	http://dx.doi.org/10.3390/biomedicines10081850
Uemura, L; Simeoni, RB; Machado, PAB; Blume, GG; Gamba, LK; Tonial, MS; Simeoni, PRB; Ribeiro, VST; Silvestre, R; Carvalho, KA; Napimoga, MH; Francisco, JC; Guarita-Souza, LC	Uemura, Laercio; Simeoni, Rossana Baggio; Bispo Machado Junior, Paulo Andre; Blume, Gustavo Gavazzoni; Gamba, Luize Kremer; Tonial, Murilo Sgarbossa; Baggio Simeoni, Paulo Ricardo; Tasca Ribeiro, Victoria Stadler; Silvestre, Rodrigo; Teixeira de Carvalho, Katherine Athayde; Napimoga, Marcelo Henrique; Francisco, Julio Cesar; Guarita-Souza, Luiz Cesar		Autologous Bone Marrow Mononuclear Cells (BMMC)-Associated Anti-Inflammatory Nanoparticles for Cardiac Repair after Myocardial Infarction	JOURNAL OF FUNCTIONAL BIOMATERIALS	English	Article	27	0	0	J FUNCT BIOMATER	J. Func. Biomater.	JUN	2022	10.3390/jfb13020059	http://dx.doi.org/10.3390/jfb13020059
von Kanel, R; Meister-Langraf, RE; Fux, M; Imholz, L; Pazhenkottil, AP; Znoj, H; Schmid, JP; Zuccarella-Hackl, C; Barth, J; Schnyder, U; Princip, M	von Kanel, Roland; Meister-Langraf, Rebecca E.; Fux, Michaela; Imholz, Laurin; Pazhenkottil, Aju P.; Znoj, Hansjorg; Schmid, Jean-Paul; Zuccarella-Hackl, Claudia; Barth, Jurgen; Schnyder, Ulrich; Princip, Mary		Prospective association between pro-inflammatory state on admission and posttraumatic stress following acute coronary syndrome	GENERAL HOSPITAL PSYCHIATRY	English	Article	34	0	0	GEN HOSP PSYCHIAT	Gen. Hosp. Psych.	JAN-FEB	2022	10.1016/j.genhosppsych.2021.12.003	http://dx.doi.org/10.1016/j.genhosppsych.2021.12.003
Cheladze, P; Martuszewski, A; Poreba, R; Gac, P	Cheladze, Przemyslaw; Martuszewski, Adrian; Poreba, Rafal; Gac, Pawel		The Importance of the Assessment of Epicardial Adipose Tissue in Scientific Research	JOURNAL OF CLINICAL MEDICINE	English	Review	97	0	0	J CLIN MED	J. Clin. Med.	OCT	2022	10.3390/jcm11195621	http://dx.doi.org/10.3390/jcm11195621
Peiu, SN; Popa, RF; Akad, F; Cretu-Silivestru, IS; Mihai, BM; Visnevschi, A; Vudu, L; Tamba, B; Oboroceanu, T; Timofte, D; Mocanu, V	Peiu, Sorin Nicolae; Popa, Radu Florin; Akad, Fawzi; Cretu-Silivestru, Iustina S.; Mihai, Bogdan Mircea; Visnevschi, Anatolie; Vudu, Lorina; Tamba, Bogdan; Oboroceanu, Teodor; Timofte, Daniel; Mocanu, Veronica		Perivascular Adipose Tissue Inflammation: The Anti-Inflammatory Role of Ghrelin in Atherosclerosis Progression	APPLIED SCIENCES-BASEL	English	Review	60	0	0	APPL SCI-BASEL	Appl. Sci.-Basel	APR	2022	10.3390/app12073307	http://dx.doi.org/10.3390/app12073307
Chen, T; Liu, GH; Yu, B	Chen, Tao; Liu, Guihong; Yu, Bo		Colchicine for Coronary Artery Disease: A Review	FRONTIERS IN CARDIOVASCULAR MEDICINE	English	Review	62	0	0	FRONT CARDIOVASC MED	Front. Cardiovasc. Med.	JUN 16	2022	10.3389/fcvm.2022.892588	http://dx.doi.org/10.3389/fcvm.2022.892588
Tsai, YL; Chou, RH; Lu, YW; Chang, CC; Kuo, CS; Huang, PH; Chen, JW; Lin, SJ	Tsai, Yi-Lin; Chou, Ruey-Hsing; Lu, Ya-Wen; Chang, Chun-Chin; Kuo, Chin-Sung; Huang, Po-Hsun; Chen, Jaw-Wen; Lin, Shing-Jong		Associations between galectin-1, left ventricular diastolic dysfunction, and heart failure with preserved ejection fraction	JOURNAL OF CARDIOLOGY	English	Article	21	0	0	J CARDIOL	J. Cardiol.	MAR	2022	10.1016/j.jjcc.2021.09.017	http://dx.doi.org/10.1016/j.jjcc.2021.09.017
Bianchi, F; Cappella, A; Gagliano, N; Sfondrini, L; Stacchiotti, A	Bianchi, Francesca; Cappella, Annalisa; Gagliano, Nicoletta; Sfondrini, Lucia; Stacchiotti, Alessandra		Polyphenols-Gut-Heart: An Impactful Relationship to Improve Cardiovascular Diseases	ANTIOXIDANTS	English	Review	288	0	0	ANTIOXIDANTS-BASEL	Antioxidants	SEP	2022	10.3390/antiox11091700	http://dx.doi.org/10.3390/antiox11091700
Xu, SL; Gu, RJ; Bian, XY; Xu, X; Xia, XF; Liu, YC; Jia, CJ; Gu, YH; Zhang, HR	Xu, Senlei; Gu, Renjun; Bian, Xiangyu; Xu, Xin; Xia, Xuefeng; Liu, Yuchen; Jia, Chengjie; Gu, Yihuang; Zhang, Hongru		Remote Conditioning by Rhythmic Compression of Limbs Ameliorated Myocardial Infarction by Downregulation of Inflammation via A2 Adenosine Receptors	FRONTIERS IN CARDIOVASCULAR MEDICINE	English	Article	50	0	0	FRONT CARDIOVASC MED	Front. Cardiovasc. Med.	APR 8	2022	10.3389/fcvm.2021.723332	http://dx.doi.org/10.3389/fcvm.2021.723332
Dogaru, IA; Puiu, MG; Manea, M; Dionisie, V	Dogaru, Ioana-Alexandra; Puiu, Maria Gabriela; Manea, Mirela; Dionisie, Vlad		Current Perspectives on Pharmacological and Non-Pharmacological Interventions for the Inflammatory Mechanism of Unipolar Depression	BRAIN SCIENCES	English	Review	215	0	0	BRAIN SCI	Brain Sci.	OCT	2022	10.3390/brainsci12101403	http://dx.doi.org/10.3390/brainsci12101403
Kaseda, R; Hosojima, M; Kuwahara, S; Kabasawa, H; Aoki, H; Higuchi, Y; Kon, V; Narita, I; Saito, A	Kaseda, Ryohei; Hosojima, Michihiro; Kuwahara, Shoji; Kabasawa, Hideyuki; Aoki, Hiroyuki; Higuchi, Yuki; Kon, Valentina; Narita, Ichiei; Saito, Akihiko		Rice Endosperm Protein Improves the Anti-Inflammatory Effects of High-Density Lipoprotein and Produces Lower Atherosclerotic Lesion Accelerated by the Renal Mass Reduction than Casein in a Mouse Model	JOURNAL OF THE AMERICAN NUTRITION ASSOCIATION	English	Article	71	0	0	J AM NUTR ASSOC	J. Am. Nutr. Assoc.	OCT 3	2022	10.1080/07315724.2021.1950584	http://dx.doi.org/10.1080/07315724.2021.1950584
Ahmed, O; Krishnamurthy, V; Kaba, RA; Tahir, H	Ahmed, Omar; Krishnamurthy, Vinodh; Kaba, Riyaz A.; Tahir, Hasan		The management of cardiovascular disease risk in patients with rheumatoid arthritis	EXPERT OPINION ON PHARMACOTHERAPY	English	Review	107	0	0	EXPERT OPIN PHARMACO	Expert Opin. Pharmacother.	MAY 24	2022	10.1080/14656566.2022.2076594	http://dx.doi.org/10.1080/14656566.2022.2076594
Morsy, MA; Patel, SS; Parmar, P; Savjani, JK; Kandeel, M; Nair, AB; Akrawi, SH; El-Daly, M	Morsy, Mohamed A.; Patel, Snehal S.; Parmar, Pranali; Savjani, Jignasa K.; Kandeel, Mahmoud; Nair, Anroop B.; Akrawi, Sabah H.; El-Daly, Mahmoud		Functional Role of Novel Anthranilic Acid Derivatives as Anti-inflammatory Agents	INDIAN JOURNAL OF PHARMACEUTICAL EDUCATION AND RESEARCH	English	Article	77	0	0	INDIAN J PHARM EDUC	Indian J. Pharm. Educ. Res.	JUL-SEP	2022	10.5530/ijper.56.3s.162	http://dx.doi.org/10.5530/ijper.56.3s.162
Fu, XR; Almenglo, C; Fernandez, AL; Martinez-Cereijo, JM; Iglesias-Alvarez, D; Duran-Munoz, D; Garcia-Caballero, T; Gonzalez-Juanatey, JR; Rodriguez-Manero, M; Eiras, S	Fu, Xiaoran; Almenglo, Cristina; Luis Fernandez, Angel; Manuel Martinez-Cereijo, Jose; Iglesias-Alvarez, Diego; Duran-Munoz, Dario; Garcia-Caballero, Tomas; Ramon Gonzalez-Juanatey, Jose; Rodriguez-Manero, Moises; Eiras, Sonia		The Effect of Mineralocorticoid Receptor 3 Antagonists on Anti-Inflammatory and Anti-Fatty Acid Transport Profile in Patients with Heart Failure	CELLS	English	Article	56	0	0	CELLS-BASEL	Cells	APR	2022	10.3390/cells11081264	http://dx.doi.org/10.3390/cells11081264
Vavlukis, A; Vavlukis, M; Dimovski, A; Petrushevska, G; Eftimov, A; Domazetovska, S; Mladenovska, K	Vavlukis, Ana; Vavlukis, Marija; Dimovski, Aleksandar; Petrushevska, Gordana; Eftimov, Aleksandar; Domazetovska, Sashka; Mladenovska, Kristina		Anti-inflammatory and immunomodulatory effects of rosuvastatin in patients with low-to-moderate cardiovascular risk	ACTA PHARMACEUTICA	English	Article	28	0	0	ACTA PHARMACEUT	Acta Pharm.	JUN 1	2022	10.2478/acph-2022-0018	http://dx.doi.org/10.2478/acph-2022-0018
Liu, RA; Lan, YP; Huang, XB; Yang, FX; Luo, XX; Li, JJ; Lei, Y; Zeng, F	Liu, Rongan; Lan, Yunping; Huang, Xiaobo; Yang, Fuxun; Luo, Xiaoxiu; Li, Jiajia; Lei, Yu; Zeng, Fan		Application of glucagon-like peptide-1 receptor antagonists in fibrotic diseases	BIOMEDICINE & PHARMACOTHERAPY	English	Review	127	0	0	BIOMED PHARMACOTHER	Biomed. Pharmacother.	AUG	2022	10.1016/j.biopha.2022.113236	http://dx.doi.org/10.1016/j.biopha.2022.113236
Shafei, S; Khanmohammadi, M; Ghanbari, H; Nooshabadi, VT; Tafti, SHA; Rabbani, S; Kasaiyan, M; Basiri, M; Tavoosidana, G	Shafei, Shilan; Khanmohammadi, Mehdi; Ghanbari, Hossein; Nooshabadi, Vajihe Taghdiri; Tafti, Seyed Hossein Ahmadi; Rabbani, Sharam; Kasaiyan, Maniya; Basiri, Mohsen; Tavoosidana, Gholamreza		Effectiveness of exosome mediated miR-126 and miR-146a delivery on cardiac tissue regeneration	CELL AND TISSUE RESEARCH	English	Article	54	0	0	CELL TISSUE RES	Cell Tissue Res.	OCT	2022	10.1007/s00441-022-03663-4	http://dx.doi.org/10.1007/s00441-022-03663-4
Boczar, KE; Shin, S; Bezzina, KA; Geejo, A; Pearson, AL; Shahab, S; Fehlmann, CA; Visintini, S; Beanlands, R; Wells, GA	Boczar, Kevin Emery; Shin, Sheojung; Bezzina, Kathryn A.; Geejo, Aishwarya; Pearson, Alexander Liam; Shahab, Saba; Fehlmann, Christophe A.; Visintini, Sarah; Beanlands, Rob; Wells, George A.		Examining anti-inflammatory therapies in the prevention of cardiovascular events: protocol for a systematic review and network meta-analysis of randomised controlled trials	BMJ OPEN	English	Review	29	0	0	BMJ OPEN	BMJ Open	JUN	2022	10.1136/bmjopen-2022-062702	http://dx.doi.org/10.1136/bmjopen-2022-062702
Kanimozhi, C; Ganesan, S; Gokila, G; Manimekalai, R	Kanimozhi, C.; Ganesan, S.; Gokila, G.; Manimekalai, R.		In vitro evaluation of cytotoxicity, anti-inflammatory and wound healing properties of otolith stones from pomadasys maculates	JOURNAL OF MATERIALS SCIENCE	English	Article	23	0	0	J MATER SCI	J. Mater. Sci.	JUL	2022	10.1007/s10853-022-07385-4	http://dx.doi.org/10.1007/s10853-022-07385-4
Nakayama, H; Inada, H; Inukai, T; Kondo, K; Hirai, K; Tsutsumi, T; Adachi, Y; Nagi-Miura, N; Ohno, N; Suzuki, K	Nakayama, Hironobu; Inada, Hiroyasu; Inukai, Tatsuya; Kondo, Kenta; Hirai, Kazuyuki; Tsutsumi, Tomonari; Adachi, Yoshiyuki; Nagi-Miura, Noriko; Ohno, Naohito; Suzuki, Koji		Recombinant Human Soluble Thrombomodulin Suppresses Arteritis in a Mouse Model of Kawasaki Disease	JOURNAL OF VASCULAR RESEARCH	English	Article	37	0	0	J VASC RES	J. Vasc. Res.	MAY	2022	10.1159/000520717	http://dx.doi.org/10.1159/000520717
da Silva, RC; Polegato, BF; Azevedo, PS; Fernandes, AA; Okoshi, K; de Paiva, SAR; Minicucci, MF; Zornoff, LAM	da Silva, Renata Candido; Polegato, Bertha Furlan; Azevedo, Paula Shmidt; Fernandes, Ana Angelica; Okoshi, Katashi; de Paiva, Sergio Alberto Rupp; Minicucci, Marcos Ferreira; Zornoff, Leonardo Antonio Mamede		Jaboticaba (Myrciaria jaboticaba) Attenuates Ventricular Remodeling after Myocardial Infarction in Rats	ANTIOXIDANTS	English	Article	40	0	0	ANTIOXIDANTS-BASEL	Antioxidants	FEB	2022	10.3390/antiox11020249	http://dx.doi.org/10.3390/antiox11020249
Bouabdallaoui, N; Tardif, JC	Bouabdallaoui, Nadia; Tardif, Jean-Claude		Repurposing Colchicine for Heart Disease	ANNUAL REVIEW OF PHARMACOLOGY AND TOXICOLOGY	English	Review	0	0	0	ANNU REV PHARMACOL	Annu. Rev. Pharmacol. Toxicol.		2022	10.1146/annurev-pharmtox-052120-020445	http://dx.doi.org/10.1146/annurev-pharmtox-052120-020445
Li, QQ; Li, YT; Huang, W; Wang, XH; Liu, ZL; Chen, J; Fan, YB; Peng, TQ; Sadayappan, S; Wang, YG; Fan, GC	Li, Qianqian; Li, Yutian; Huang, Wei; Wang, Xiaohong; Liu, Zhenling; Chen, Jing; Fan, Yanbo; Peng, Tianqing; Sadayappan, Sakthivel; Wang, Yigang; Fan, Guo-Chang		Loss of Lipocalin 10 Exacerbates Diabetes-Induced Cardiomyopathy via Disruption of Nr4a1-Mediated Anti-Inflammatory Response in Macrophages	FRONTIERS IN IMMUNOLOGY	English	Article	58	0	0	FRONT IMMUNOL	Front. Immunol.	JUN 10	2022	10.3389/fimmu.2022.930397	http://dx.doi.org/10.3389/fimmu.2022.930397
Wang, BF; Teng, Y; Li, Y; Lai, SJ; Wu, Y; Chen, SQ; Li, T; Han, XW; Zhou, HF; Wang, Y; Lu, ZW; Li, HY; Ding, YK; Ma, L; Zhao, MJ; Wang, X	Wang, Baofu; Teng, Yu; Li, Yang; Lai, Sijia; Wu, Yang; Chen, Shiqi; Li, Tong; Han, Xiaowan; Zhou, Hufang; Wang, Yu; Lu, Ziwen; Li, Haiyan; Ding, Yukun; Ma, Liang; Zhao, Mingjing; Wang, Xian		Evidence and Characteristics of Traditional Chinese Medicine for Coronary Heart Disease Patients With Anxiety or Depression: A Meta-Analysis and Systematic Review	FRONTIERS IN PHARMACOLOGY	English	Review	111	0	0	FRONT PHARMACOL	Front. Pharmacol.	MAY 5	2022	10.3389/fphar.2022.854292	http://dx.doi.org/10.3389/fphar.2022.854292
Wang, MY; Luo, W; Yu, TX; Liang, SQ; Zou, CP; Sun, JF; Li, G; Liang, G	Wang, Mengyang; Luo, Wu; Yu, Tianxiang; Liang, Shiqi; Zou, Chunpeng; Sun, Jinfeng; Li, Gao; Liang, Guang		Diacerein alleviates Ang II-induced cardiac inflammation and remodeling by inhibiting the MAPKs/c-Myc pathway	PHYTOMEDICINE	English	Article	52	0	0	PHYTOMEDICINE	Phytomedicine	NOV	2022	10.1016/j.phymed.2022.154387	http://dx.doi.org/10.1016/j.phymed.2022.154387
Sirtori, CR; Corsini, A; Ruscica, M	Sirtori, Cesare R.; Corsini, Alberto; Ruscica, Massimiliano		The Role of High-Density Lipoprotein Cholesterol in 2022	CURRENT ATHEROSCLEROSIS REPORTS	English	Review	147	0	0	CURR ATHEROSCLER REP	Curr. Atheroscleros. Rep.	MAY	2022	10.1007/s11883-022-01012-y	http://dx.doi.org/10.1007/s11883-022-01012-y
Tao, LY; Ren, SJ; Zhang, L; Liu, WH; Zhao, Y; Chen, CG; Mao, X; Chen, ZL; Gu, XJ	Tao, Luyuan; Ren, Shijia; Zhang, Li; Liu, Wenhua; Zhao, Yi; Chen, Changgong; Mao, Xiang; Chen, Zili; Gu, Xingjian		A Review of the Role of the Antiplatelet Drug Ticagrelor in the Management of Acute Coronary Syndrome, Acute Thrombotic Disease, and Other Diseases	MEDICAL SCIENCE MONITOR	English	Review	156	0	0	MED SCI MONITOR	Med. Sci. Monitor	MAY 16	2022	10.12659/MSM.935664	http://dx.doi.org/10.12659/MSM.935664
Meyer-Lindemann, U; Mauersberger, C; Schmidt, AC; Moggio, A; Hinterdobler, J; Li, XH; Khangholi, D; Hettwer, J; Graesser, C; Dutsch, A; Schunkert, H; Kessler, T; Sager, HB	Meyer-Lindemann, Ulrike; Mauersberger, Carina; Schmidt, Anna-Christina; Moggio, Aldo; Hinterdobler, Julia; Li, Xinghai; Khangholi, David; Hettwer, Jan; Graesser, Christian; Dutsch, Alexander; Schunkert, Heribert; Kessler, Thorsten; Sager, Hendrik B.		Colchicine Impacts Leukocyte Trafficking in Atherosclerosis and Reduces Vascular Inflammation	FRONTIERS IN IMMUNOLOGY	English	Article	30	0	0	FRONT IMMUNOL	Front. Immunol.	JUL 4	2022	10.3389/fimmu.2022.898690	http://dx.doi.org/10.3389/fimmu.2022.898690
Chen, C; Zhang, XY; Zheng, CT; Gao, ZQ; Jiang, X; Bai, YF; Meng, Y	Chen, Chen; Zhang, Xiyu; Zheng, Cuiting; Gao, Zhenqiang; Jiang, Xi; Bai, Yunfei; Meng, Yan		Sulfasalazine exacerbates angiotensin II-induced cardiac remodelling by activating Akt signal pathway	CLINICAL AND EXPERIMENTAL PHARMACOLOGY AND PHYSIOLOGY	English	Article	36	0	0	CLIN EXP PHARMACOL P	Clin. Exp. Pharmacol. Physiol.	JUL	2022	10.1111/1440-1681.13653	http://dx.doi.org/10.1111/1440-1681.13653
Leone, K; Micheletto, M; Di Maira, G; Tedesco, E; Benetti, F; Zaloker, U	Leone, Kevin; Micheletto, Marta; Di Maira, Giovanni; Tedesco, Erik; Benetti, Federico; Zaloker, Urska		Role of a Novel Silver Fir (Abies alba) Extract, Abigenol (R)/AlbiPhenol (R), in Modulating Cardiovascular Disorders: Key Factors	ANTIOXIDANTS	English	Article	42	0	0	ANTIOXIDANTS-BASEL	Antioxidants	APR	2022	10.3390/antiox11040618	http://dx.doi.org/10.3390/antiox11040618
Hu, CF; Zhang, ZY; Song, GX; Zhu, L; Wang, RZ; Ruan, ZB	Hu, Chunfang; Zhang, Zhiyuan; Song, Guixian; Zhu, Li; Wang, Ruzhu; Ruan, Zhongbao		Jujuboside A Ameliorates Myocardial Apoptosis and Inflammation in Rats with Coronary Heart Disease by Inhibiting PPAR-alpha Signaling Pathway	EVIDENCE-BASED COMPLEMENTARY AND ALTERNATIVE MEDICINE	English	Article	48	0	0	EVID-BASED COMPL ALT	Evid.-based Complement Altern. Med.	JUN 24	2022	10.1155/2022/2285728	http://dx.doi.org/10.1155/2022/2285728
Fu, HF; Zhang, J; Cai, QB; He, YL; Yang, DJ	Fu, Huafeng; Zhang, Jian; Cai, Qinbo; He, Yulong; Yang, Dongjie		Pleiotropic Roles of Atrial Natriuretic Peptide in Anti-Inflammation and Anti-Cancer Activity	CANCERS	English	Review	133	0	0	CANCERS	Cancers	AUG	2022	10.3390/cancers14163981	http://dx.doi.org/10.3390/cancers14163981
Elkholey, K; Niewiadomska, M; Morris, L; Whyte, S; Houser, J; Humphrey, MB; Stavrakis, S	Elkholey, Khaled; Niewiadomska, Monika; Morris, Lynsie; Whyte, Seabrook; Houser, Jeremy; Humphrey, Mary Beth; Stavrakis, Stavros		Transcutaneous Vagus Nerve Stimulation Ameliorates the Phenotype of Heart Failure With Preserved Ejection Fraction Through Its Anti-Inflammatory Effects	CIRCULATION-HEART FAILURE	English	Article	52	0	0	CIRC-HEART FAIL	Circ.-Heart Fail.	AUG	2022	10.1161/CIRCHEARTFAILURE.122.009288	http://dx.doi.org/10.1161/CIRCHEARTFAILURE.122.009288
Lin, YJ; Jiao, KL; Liu, B; Fang, L; Meng, S	Lin, Yan-jun; Jiao, Kun-li; Liu, Bo; Fang, Lu; Meng, Shu		Antiplatelet and myocardial protective effect of Shexiang Tongxin Dropping Pill in patients undergoing percutaneous coronary intervention: A randomized controlled trial	JOURNAL OF INTEGRATIVE MEDICINE-JIM	English	Article	40	0	0	J INTEGR MED-JIM	J. Integr. Med.-JIM	MAR	2022	10.1016/j.joim.2022.01.001	http://dx.doi.org/10.1016/j.joim.2022.01.001
Yan, ZB; Cheng, XR; Wang, T; Hong, XY; Shao, G; Fu, CY	Yan, Zhibin; Cheng, Xurui; Wang, Tao; Hong, Xiangyu; Shao, Gang; Fu, Caiyun		Therapeutic potential for targeting Annexin A1 in fibrotic diseases	GENES & DISEASES	English	Review	116	0	0	GENES DIS	Genes Dis.	NOV	2022	10.1016/j.gendis.2022.05.038	http://dx.doi.org/10.1016/j.gendis.2022.05.038
Nayeem, MA; Hanif, A; Geldenhuys, WJ; Agba, S	Nayeem, Mohammed A.; Hanif, Ahmad; Geldenhuys, Werner J.; Agba, Stephanie		Crosstalk between adenosine receptors and CYP450-derived oxylipins in the modulation of cardiovascular, including coronary reactive hyperemic response	PHARMACOLOGY & THERAPEUTICS	English	Review	420	0	0	PHARMACOL THERAPEUT	Pharmacol. Ther.	DEC	2022	10.1016/j.pharmthera.2022.108213	http://dx.doi.org/10.1016/j.pharmthera.2022.108213
Sothivelr, V; Hasan, MY; Saffian, SM; Zainalabidin, S; Ugusman, A; Mahadi, MK	Sothivelr, Vivisana; Hasan, Mohammad Y.; Saffian, Shamin Mohd; Zainalabidin, Satirah; Ugusman, Azizah; Mahadi, Mohd K.		Revisiting miRNA-21 as a Therapeutic Strategy for Myocardial Infarction: A Systematic Review	JOURNAL OF CARDIOVASCULAR PHARMACOLOGY	English	Review	42	0	0	J CARDIOVASC PHARM	J. Cardiovasc. Pharmacol.	SEP	2022	10.1097/FJC.0000000000001305	http://dx.doi.org/10.1097/FJC.0000000000001305
Khomtchouk, BB; Lee, YS; Khan, ML; Sun, PT; Mero, D; Davidson, MH	Khomtchouk, Bohdan B.; Lee, Yoon Seo; Khan, Maha L.; Sun, Patrick; Mero, Deniel; Davidson, Michael H.		Targeting the cytoskeleton and extracellular matrix in cardiovascular disease drug discovery	EXPERT OPINION ON DRUG DISCOVERY	English	Review	138	0	0	EXPERT OPIN DRUG DIS	Expert. Opin. Drug Discov.	MAY 4	2022	10.1080/17460441.2022.2047645	http://dx.doi.org/10.1080/17460441.2022.2047645
Murata, R; Watanabe, H; Nosaki, H; Nishida, K; Maeda, H; Nishida, M; Maruyama, T	Murata, Ryota; Watanabe, Hiroshi; Nosaki, Hiroto; Nishida, Kento; Maeda, Hitoshi; Nishida, Motohiro; Maruyama, Toru		Long-Acting Thioredoxin Ameliorates Doxorubicin-Induced Cardiomyopathy via Its Anti-Oxidative and Anti-Inflammatory Action	PHARMACEUTICS	English	Article	52	0	0	PHARMACEUTICS	Pharmaceutics	MAR	2022	10.3390/pharmaceutics14030562	http://dx.doi.org/10.3390/pharmaceutics14030562
Borrego, I; Frobert, A; Ajalbert, G; Valentin, J; Kaltenrieder, C; Fellay, B; Stumpe, M; Cook, S; Dengjel, J; Giraud, MN	Borrego, Ines; Frobert, Aurelien; Ajalbert, Guillaume; Valentin, Jeremy; Kaltenrieder, Cyrielle; Fellay, Benoit; Stumpe, Michael; Cook, Stephane; Dengjel, Joern; Giraud, Marie-Noelle		Fibrin, Bone Marrow Cells and Macrophages Interactively Modulate Cardiomyoblast Fate	BIOMEDICINES	English	Article	58	0	0	BIOMEDICINES	Biomedicines	MAR	2022	10.3390/biomedicines10030527	http://dx.doi.org/10.3390/biomedicines10030527
Xu, HF; Weng, J; Bao, Q; Nie, FY; Jiang, YQ; Xiao, C	Xu, Huifang; Weng, Jing; Bao, Quan; Nie, Fengyan; Jiang, Yuqiang; Xiao, Cong		Characterization of Inflammatory Factors and T Cell Subpopulations in a Murine Model of Kawasaki Disease Induced by Candida albicans Cell Wall Extracts (CAWS)	MEDICAL SCIENCE MONITOR	English	Article	39	0	0	MED SCI MONITOR	Med. Sci. Monitor	MAY 7	2022	10.12659/MSM.936355	http://dx.doi.org/10.12659/MSM.936355
Mo, XH; Xiang, HJ; Wei, L; Xia, LH; Chen, XY; Chen, Y; Zhang, B	Mo, Xinhai; Xiang, Huijing; Wei, Lu; Xia, Lianghua; Chen, Xiaoying; Chen, Yu; Zhang, Bo		Nature-inspired allomelanin nanomedicine alleviates cardiac ischemia/ reperfusion injury via scavenging free radicals and ameliorating myocardial microenvironment	NANO TODAY	English	Article	65	0	0	NANO TODAY	Nano Today	OCT	2022	10.1016/j.nantod.2022.101589	http://dx.doi.org/10.1016/j.nantod.2022.101589
El-Seedi, HR; Yosri, N; El-Aarag, B; Mahmoud, SH; Zayed, A; Du, M; Saeed, A; Musharraf, SG; El-Garawani, IM; Habib, MR; Tahir, HE; Hegab, MM; Zou, XB; Guo, ZM; Efferth, T; Khalifa, SAM	El-Seedi, Hesham R.; Yosri, Nermeen; El-Aarag, Bishoy; Mahmoud, Shaymaa H.; Zayed, Ahmed; Du, Ming; Saeed, Aamer; Musharraf, Syed G.; El-Garawani, Islam M.; Habib, Mohamed R.; Tahir, Haroon Elrasheid; Hegab, Momtaz M.; Zou, Xiaobo; Guo, Zhiming; Efferth, Thomas; Khalifa, Shaden A. M.		Chemistry and the Potential Antiviral, Anticancer, and Anti-Inflammatory Activities of Cardiotonic Steroids Derived from Toads	MOLECULES	English	Review	169	0	0	MOLECULES	Molecules	OCT	2022	10.3390/molecules27196586	http://dx.doi.org/10.3390/molecules27196586
Wang, AZ; Zhang, DW; Liu, JA; Yan, HJ; Zhang, P; Yuan, H; Ma, XC	Wang, Anzhu; Zhang, Dawu; Liu, Jiangang; Yan, Huijing; Zhang, Pei; Yuan, Hui; Ma, Xiaochang		Guanxinning Injection Combined With Ischemic Postconditioning Attenuate Myocardial Ischemic Reperfusion Injury in Chronic Renal Failure Rats by Modulating Mitochondrial Dynamics	FRONTIERS IN CARDIOVASCULAR MEDICINE	English	Article	43	0	0	FRONT CARDIOVASC MED	Front. Cardiovasc. Med.	MAY 30	2022	10.3389/fcvm.2022.905254	http://dx.doi.org/10.3389/fcvm.2022.905254
Assiri, GA; Alanazi, BM; AlRuthia, Y	Assiri, Ghadah Asaad; Alanazi, Bashayr Mohammed; AlRuthia, Yazed		The Prevalence of High-Risk Prescribing of Oral Non-Steroidal Anti-Inflammatory Drugs in Primary Healthcare: A Single-Centre Retrospective Chart Review Study	HEALTHCARE	English	Article	35	0	0	HEALTHCARE-BASEL	Healthcare	MAY	2022	10.3390/healthcare10050867	http://dx.doi.org/10.3390/healthcare10050867
Cribari, F; Conte, C; Ruggio, A; Narducci, ML; D'aiello, A; Pedicino, D; Biasucci, LM; Liuzzo, G	Cribari, F.; Conte, C.; Ruggio, A.; Narducci, M. L.; D'aiello, A.; Pedicino, D.; Biasucci, L. M.; Liuzzo, G.		Levosimendan for acute right heart failure in COVID-19: another arrow in our quiver?	EUROPEAN REVIEW FOR MEDICAL AND PHARMACOLOGICAL SCIENCES	English	Article	12	0	0	EUR REV MED PHARMACO	Eur. Rev. Med. Pharmacol. Sci.		2022
Varasteh, Z; Braeuer, M; Mohanta, S; Steinsiek, AL; Habenicht, A; Omidvari, N; Topping, GJ; Rischpler, C; Weber, WA; Sager, HB; Raes, G; Hernot, S; Schwaiger, M	Varasteh, Zohreh; Braeuer, Miriam; Mohanta, Sarajo; Steinsiek, Anna-Lena; Habenicht, Andreas; Omidvari, Negar; Topping, Geoffrey J.; Rischpler, Christoph; Weber, Wolfgang A.; Sager, Hendrik B.; Raes, Geert; Hernot, Sophie; Schwaiger, Markus		In vivo Visualization of M2 Macrophages in the Myocardium After Myocardial Infarction (MI) Using Ga-68-NOTA-Anti-MMR Nb: Targeting Mannose Receptor (MR, CD206) on M2 Macrophages	FRONTIERS IN CARDIOVASCULAR MEDICINE	English	Article	33	0	0	FRONT CARDIOVASC MED	Front. Cardiovasc. Med.	APR 25	2022	10.3389/fcvm.2022.889963	http://dx.doi.org/10.3389/fcvm.2022.889963
Yadav, S; Srivastava, S; Singh, G	Yadav, Shubham; Srivastava, Shriyansh; Singh, Gaaminepreet		Platelet-rich plasma exhibits anti-inflammatory effect and attenuates cardiomyocyte damage by reducing NF-kappa B and enhancing VEGF expression in isoproterenol induced cardiotoxicity model	ENVIRONMENTAL TOXICOLOGY	English	Article	65	0	0	ENVIRON TOXICOL	Environ. Toxicol.	APR	2022	10.1002/tox.23456	http://dx.doi.org/10.1002/tox.23456
Li, Z; Cheng, Q; Yu, L; He, YY; Gao, LN; Wang, Y; Li, L; Cui, YL; Gao, S; Yu, CQ	Li, Zhu; Cheng, Qi; Yu, Lu; He, Yuan-Yuan; Gao, Li-Na; Wang, Yue; Li, Lin; Cui, Yuan-Lu; Gao, Shan; Yu, Chun-Quan		Dan-Lou tablets reduces inflammatory response via suppression of the MyD88/p38 MAPK/NF-?B signaling pathway in RAW 264.7 macrophages induced by ox-LDL	JOURNAL OF ETHNOPHARMACOLOGY	English	Article	35	0	0	J ETHNOPHARMACOL	J. Ethnopharmacol.	NOV 15	2022	10.1016/j.jep.2022.115600	http://dx.doi.org/10.1016/j.jep.2022.115600
Scisciola, L; Cataldo, V; Taktaz, F; Fontanella, RA; Pesapane, A; Ghosh, P; Franzese, M; Puocci, A; De Angelis, A; Sportiello, L; Marfella, R; Barbieri, M	Scisciola, Lucia; Cataldo, Vittoria; Taktaz, Fatemeh; Fontanella, Rosaria Anna; Pesapane, Ada; Ghosh, Puja; Franzese, Martina; Puocci, Armando; De Angelis, Antonella; Sportiello, Liberata; Marfella, Raffaele; Barbieri, Michelangela		Anti-inflammatory role of SGLT2 inhibitors as part of their anti-atherosclerotic activity: Data from basic science and clinical trials	FRONTIERS IN CARDIOVASCULAR MEDICINE	English	Review	97	0	0	FRONT CARDIOVASC MED	Front. Cardiovasc. Med.	SEP 6	2022	10.3389/fcvm.2022.1008922	http://dx.doi.org/10.3389/fcvm.2022.1008922
Thakkar, H; Vincent, V; Roy, A; Gautam, AK; Kutum, R; Ramakrishnan, L; Singh, S; Singh, A	Thakkar, Himani; Vincent, Vinnyfred; Roy, Ambuj; Gautam, Ajay Kumar; Kutum, Rintu; Ramakrishnan, Lakshmy; Singh, Sandeep; Singh, Archna		Determinants of high-density lipoprotein (HDL) functions beyond proteome in Asian Indians: exploring the fatty acid profile of HDL phospholipids	MOLECULAR AND CELLULAR BIOCHEMISTRY	English	Article	67	0	0	MOL CELL BIOCHEM	Mol. Cell. Biochem.	FEB	2022	10.1007/s11010-021-04304-0	http://dx.doi.org/10.1007/s11010-021-04304-0
Li, L; Zhao, ZJ; Wang, YN; Gao, XQ; Liu, GJ; Yu, B; Lin, P	Li, Ling; Zhao, Zhenjuan; Wang, Yini; Gao, Xueqin; Liu, Guojie; Yu, Bo; Lin, Ping		Association Between Dietary Intakes and Plaque Vulnerability Measured by Optical Coherence Tomography in Patients With Coronary Heart Disease: A Mediation Analysis of Inflammatory Factors	FRONTIERS IN NUTRITION	English	Article	67	0	0	FRONT NUTR	Front. Nutr.	JUN 14	2022	10.3389/fnut.2022.920892	http://dx.doi.org/10.3389/fnut.2022.920892
Topcu, A; Kostakoglu, U; Mercantepe, T; Yilmaz, HK; Tumkaya, L; Uydu, HA	Topcu, Atilla; Kostakoglu, Ugur; Mercantepe, Tolga; Yilmaz, Hulya K.; Tumkaya, Levent; Uydu, Huseyin A.		The cardioprotective effects of perindopril in a model of polymicrobial sepsis: The role of radical oxygen species and the inflammation pathway	JOURNAL OF BIOCHEMICAL AND MOLECULAR TOXICOLOGY	English	Article	68	0	0	J BIOCHEM MOL TOXIC	J. Biochem. Mol. Toxicol.	AUG	2022	10.1002/jbt.23080	http://dx.doi.org/10.1002/jbt.23080
Tao, ZY; Xiao, QQ; Che, XY; Zhang, HY; Geng, N; Shao, Q	Tao, Zhenyu; Xiao, Qingqing; Che, Xinyu; Zhang, Hengyuan; Geng, Na; Shao, Qin		Regulating mitochondrial homeostasis and inhibiting inflammatory responses through Celastrol	ANNALS OF TRANSLATIONAL MEDICINE	English	Article	27	0	0	ANN TRANSL MED	ANN. TRANSL. MED.	APR	2022	10.21037/atm-21-7015	http://dx.doi.org/10.21037/atm-21-7015
Yang, Y; Gao, TW	Yang, Ying; Gao, Tianwei		Alantolactone Suppresses Inflammation and Oxidative Stress in Doxorubicin Induced H9c2 Cells	CURRENT TOPICS IN NUTRACEUTICAL RESEARCH	English	Article	25	0	0	CURR TOP NUTRACEUT R	Curr. Top. Nutraceutical Res.	AUG	2022	10.37290/ctnr2641-452X.20:581-587	http://dx.doi.org/10.37290/ctnr2641-452X.20:581-587
Yang, Y; Gao, TW	Yang, Ying; Gao, Tianwei		Alantolactone Suppresses Inflammation and Oxidative Stress in Doxorubicin Induced H9c2 Cells	CURRENT TOPICS IN NUTRACEUTICAL RESEARCH	English	Article	25	0	0	CURR TOP NUTRACEUT R	Curr. Top. Nutraceutical Res.	AUG	2022	10.37290/ctnr2641-452X.20:581-587	http://dx.doi.org/10.37290/ctnr2641-452X.20:581-587
Liang, JH; Wang, C; Fan, JL; Xie, Q; Yu, ZL; Liu, B; Tian, Y; Ning, J; Feng, L; Wang, W; Ma, XC	Liang, Jiahao; Wang, Chao; Fan, Jialong; Xie, Qian; Yu, Zhenlong; Liu, Bin; Tian, Yan; Ning, Jing; Feng, Lei; Wang, Wei; Ma, Xiaochi		Hybrid membrane-camouflaged hollow prussian blue nanoparticles for shikonin loading and combined chemo/photothermal therapy of metastatic TNBC	MATERIALS TODAY ADVANCES	English	Article	46	0	0	MATER TODAY ADV	Mater. Today Adv.	JUN	2022	10.1016/j.mtadv.2022.100245	http://dx.doi.org/10.1016/j.mtadv.2022.100245
Pan, QY; Liu, Y; Ma, WR; Kan, RS; Zhu, H; Li, DY	Pan, Qinyuan; Liu, Yang; Ma, Wenrui; Kan, Rongsheng; Zhu, Hong; Li, Dongye		Cardioprotective Effects and Possible Mechanisms of Luteolin for Myocardial Ischemia-Reperfusion Injury: A Systematic Review and Meta-Analysis of Preclinical Evidence	FRONTIERS IN CARDIOVASCULAR MEDICINE	English	Review	62	0	0	FRONT CARDIOVASC MED	Front. Cardiovasc. Med.	APR 25	2022	10.3389/fcvm.2022.685998	http://dx.doi.org/10.3389/fcvm.2022.685998
Sobot, NM; Sobot, TS; Jeremic, JN; Bolevich, SB; Bolevich, SS; Mitrovic, SL; Fisenko, VP; Inic, SG; Samanovic, ADM; Rankovic, MR; Srejovic, IM; Zivkovic, VI; Jakovljevic, VL	Sobot, Nikola M.; Sobot, Tanja S.; Jeremic, Jovana N.; Bolevich, Sergey B.; Bolevich, Stefani S.; Mitrovic, Slobodanka Lj.; Fisenko, Vladimir P.; Inic, Sofija G.; Samanovic, Andjela D. Milojevic; Rankovic, Marina R.; Srejovic, Ivan M.; Zivkovic, Vladimir I.; Jakovljevic, Vladimir Lj.		Minocycline as heart conditioning agent in experimental type 2 diabetes mellitus - an antibacterial drug in heart protection	NAUNYN-SCHMIEDEBERGS ARCHIVES OF PHARMACOLOGY	English	Article	44	0	0	N-S ARCH PHARMACOL	Naunyn-Schmiedebergs Arch. Pharmacol.	APR	2022	10.1007/s00210-021-02179-y	http://dx.doi.org/10.1007/s00210-021-02179-y
Meng, XS; Luo, X; Zheng, Y; Li, TJ; Bao, YR; Wang, S; Leng, JP	Meng, Xian-sheng; Luo, Xi; Zheng, Yi; Li, Tian-jiao; Bao, Yong-rui; Wang, Shuai; Leng, Jia-peng		Potential effects of fructus aurantii ethanol extracts against colitis-associated carcinogenesis through coordination of Notch/NF-B-K/IL-1 signaling pathways	BIOMEDICINE & PHARMACOTHERAPY	English	Article	67	0	0	BIOMED PHARMACOTHER	Biomed. Pharmacother.	AUG	2022	10.1016/j.biopha.2022.113278	http://dx.doi.org/10.1016/j.biopha.2022.113278
Lenz, M; Salzmann, M; Ciotu, CI; Kaun, C; Krychtiuk, KA; Likozar, AR; Sebestjen, M; Goederle, L; Rauscher, S; Krivaja, Z; Binder, CJ; Huber, K; Hengstenberg, C; Podesser, BK; Fischer, MJM; Wojta, J; Hohensinner, PJ; Speidl, WS	Lenz, Max; Salzmann, Manuel; Ciotu, Cosmin, I; Kaun, Christoph; Krychtiuk, Konstantin A.; Likozar, Andreja Rehberger; Sebestjen, Miran; Goederle, Laura; Rauscher, Sabine; Krivaja, Zoriza; Binder, Christoph J.; Huber, Kurt; Hengstenberg, Christian; Podesser, Bruno K.; Fischer, Michael J. M.; Wojta, Johann; Hohensinner, Philipp J.; Speidl, Walter S.		Pharmacologic modulation of intracellular Na+ concentration with ranolazine impacts inflammatory response in humans and mice	PROCEEDINGS OF THE NATIONAL ACADEMY OF SCIENCES OF THE UNITED STATES OF AMERICA	English	Article	44	0	0	P NATL ACAD SCI USA	Proc. Natl. Acad. Sci. U. S. A.	JUL 19	2022	10.1073/pnas.2207020119	http://dx.doi.org/10.1073/pnas.2207020119
Zheng, YT; Qi, Y; Seery, S; Yang, J; Li, C; Wang, WY; Gao, J; Meng, XB; Shao, CL; Tang, YD	Zheng, Yitian; Qi, Yu; Seery, Samuel; Yang, Jie; Li, Chen; Wang, Wenyao; Gao, Jun; Meng, Xiangbin; Shao, Chunli; Tang, Yi-Da		Open Access Full Text Article ORIGINAL RESEARCH Elevated HsCRP in Chronic Obstructive Pulmonary Disease: A Prospective Study of Long-Term Outcomes After Percutaneous Coronary	INTERNATIONAL JOURNAL OF CHRONIC OBSTRUCTIVE PULMONARY DISEASE	English	Article	20	0	0	INT J CHRONIC OBSTR	Int. J. Chronic Obstr. Pulm. Dis.		2022	10.2147/COPD.S380194	http://dx.doi.org/10.2147/COPD.S380194
Brie, DM; Mornos, C; Brie, DA; Luca, CT; Petrescu, L; Boruga, M	Brie, Daniel Miron; Mornos, Cristian; Brie, Diduta Alina; Luca, Constantin Tudor; Petrescu, Lucian; Boruga, Madalina		Potential role for pentoxifylline as an anti-inflammatory drug for patients with acute coronary syndrome	EXPERIMENTAL AND THERAPEUTIC MEDICINE	English	Article	34	0	0	EXP THER MED	Exp. Ther. Med.	JUN	2022	10.3892/etm.2022.11305	http://dx.doi.org/10.3892/etm.2022.11305
Sedhai, YR; Patel, NK; Mihalick, V; Talasaz, A; Thomas, G; Denlinger, BL; Damonte, JI; Del Buono, MG; Federmann, E; Hardin, M; Ibe, I; Harmon, M; Van Tassell, B; Abbate, A	Sedhai, Yub Raj; Patel, Nimesh K.; Mihalick, Virginia; Talasaz, Azita; Thomas, Georgia; Denlinger, Bethany L.; Damonte, Juan, I; Del Buono, Marco Giuseppe; Federmann, Emily; Hardin, Mary; Ibe, Ikenna; Harmon, Mary; Van Tassell, Benjamin; Abbate, Antonio		Heart failure clinical trial enrollment at a rural satellite hospital	CONTEMPORARY CLINICAL TRIALS	English	Article	15	0	0	CONTEMP CLIN TRIALS	Contemp. Clin. Trials	APR	2022	10.1016/j.cct.2022.106731	http://dx.doi.org/10.1016/j.cct.2022.106731
Cheng, XD; Zhang, RZ; Wei, SL; Huang, J; Zhai, KR; Li, YN; Gao, BR	Cheng, Xingdong; Zhang, Rongzhi; Wei, Shilin; Huang, Jian; Zhai, Kerong; Li, Yongnan; Gao, Bingren		Dexamethasone Alleviates Myocardial Injury in a Rat Model of Acute Myocardial Infarction Supported by Venoarterial Extracorporeal Membrane Oxygenation	FRONTIERS IN PUBLIC HEALTH	English	Article	34	0	0	FRONT PUBLIC HEALTH	Front. Public Health	JUL 19	2022	10.3389/fpubh.2022.900751	http://dx.doi.org/10.3389/fpubh.2022.900751
Sun, XY; Jia, LY; Rong, Z; Zhou, X; Cao, LQ; Li, AH; Guo, M; Jin, J; Wang, YD; Huang, L; Li, YH; He, ZJ; Li, L; Ma, RK; Lv, YF; Shao, KK; Zhang, J; Cao, HL	Sun, Xiao-Ying; Jia, Li-Yi; Rong, Zheng; Zhou, Xin; Cao, Lu-Qi; Li, Ai-Hong; Guo, Meng; Jin, Jie; Wang, Yin-Di; Huang, Ling; Li, Yi-Heng; He, Zhong-Jing; Li, Long; Ma, Rui-Kang; Lv, Yi-Fan; Shao, Ke-Ke; Zhang, Juan; Cao, Hui-Ling		Research Advances on Matrine	FRONTIERS IN CHEMISTRY	English	Review	152	0	0	FRONT CHEM	Front. Chem.	APR 1	2022	10.3389/fchem.2022.867318	http://dx.doi.org/10.3389/fchem.2022.867318
Li, HX; Zhang, MX; Wang, YY; Gong, K; Yan, TT; Wang, DD; Meng, XS; Yang, XX; Chen, YL; Han, JH; Duan, YJ; Zhang, S	Li, Huaxin; Zhang, Mengxue; Wang, Yuanyu; Gong, Ke; Yan, Tengteng; Wang, Dandan; Meng, Xianshe; Yang, Xiaoxiao; Chen, Yuanli; Han, Jihong; Duan, Yajun; Zhang, Shuang		Daidzein alleviates doxorubicin-induced heart failure via the SIRT3/FOXO3a signaling pathway	FOOD & FUNCTION	English	Article	53	0	0	FOOD FUNCT	Food Funct.	SEP 22	2022	10.1039/d2fo00772j	http://dx.doi.org/10.1039/d2fo00772j
Piaserico, S; Messina, F	Piaserico, Stefano; Messina, Francesco		Pharmacological management of severe plaque psoriasis in patients with cardiovascular disease	EXPERT OPINION ON PHARMACOTHERAPY	English	Review	154	0	0	EXPERT OPIN PHARMACO	Expert Opin. Pharmacother.	MAY 3	2022	10.1080/14656566.2022.2060739	http://dx.doi.org/10.1080/14656566.2022.2060739
Sun, X; Duan, JF; Gong, CY; Feng, YT; Hu, JX; Gu, R; Xu, B	Sun, Xuan; Duan, Junfeng; Gong, Chenyi; Feng, Yuting; Hu, Jiaxin; Gu, Rong; Xu, Biao		Colchicine Ameliorates Dilated Cardiomyopathy Via SIRT2-Mediated Suppression of NLRP3 Inflammasome Activation	JOURNAL OF THE AMERICAN HEART ASSOCIATION	English	Article	58	0	0	J AM HEART ASSOC	J. Am. Heart Assoc.	JUL 5	2022	10.1161/JAHA.122.025266	http://dx.doi.org/10.1161/JAHA.122.025266
Cirillo, P; Conte, S; Pellegrino, G; Barra, G; De Palma, R; Sugraliyev, A; Golino, P; Cimmino, G	Cirillo, Plinio; Conte, Stefano; Pellegrino, Grazia; Barra, Giusi; De Palma, Raffaele; Sugraliyev, Akhmetzhan; Golino, Paolo; Cimmino, Giovanni		Effects of colchicine on tissue factor in oxLDL-activated T-lymphocytes	JOURNAL OF THROMBOSIS AND THROMBOLYSIS	English	Article	60	0	0	J THROMB THROMBOLYS	J. Thromb. Thrombolysis	APR	2022	10.1007/s11239-021-02585-2	http://dx.doi.org/10.1007/s11239-021-02585-2
Zhang, XZ; Chu, CY; Huang, YK	Zhang, Xuezhi; Chu, Cuiyu; Huang, Yuankun		Inhibition of thioredoxin-interacting protein may enhance the therapeutic effect of dehydrocostus lactone in cardiomyocytes under doxorubicin stimulation via the inhibition of the inflammatory response	EXPERIMENTAL AND THERAPEUTIC MEDICINE	English	Article	42	0	0	EXP THER MED	Exp. Ther. Med.	MAR	2022	10.3892/etm.2022.11150	http://dx.doi.org/10.3892/etm.2022.11150
Razavi, E; Ramezani, A; Kazemi, A; Attar, A	Razavi, Erfan; Ramezani, Akam; Kazemi, Asma; Attar, Armin		Effect of Treatment with Colchicine after Acute Coronary Syndrome on Major Cardiovascular Events: A Systematic Review and Meta-Analysis of Clinical Trials	CARDIOVASCULAR THERAPEUTICS	English	Article	45	0	0	CARDIOVASC THER	Cardiovasc. Ther.	APR 13	2022	10.1155/2022/8317011	http://dx.doi.org/10.1155/2022/8317011
Shengyu, C; Yinhua, L; Yuanhong, L; Jinbo, Z; Can, F; Hao, X; Changjiang, Z	Shengyu, Cui; Yinhua, Luo; Yuanhong, Li; Jinbo, Zhao; Can, Fang; Hao, Xia; Changjiang, Zhang		Selenium alleviates heart remodeling through Sirt1/AKT/GSK-3? pathway	INTERNATIONAL IMMUNOPHARMACOLOGY	English	Article	57	0	0	INT IMMUNOPHARMACOL	Int. Immunopharmacol.	OCT	2022	10.1016/j.intimp.2022.109158	http://dx.doi.org/10.1016/j.intimp.2022.109158
Soto, ME; Perez-Torres, I; Rubio-Ruiz, ME; Manzano-Pech, L; Guarner-Lans, V	Elena Soto, Maria; Perez-Torres, Israel; Esther Rubio-Ruiz, Maria; Manzano-Pech, Linaloe; Guarner-Lans, Veronica		Interconnection between Cardiac Cachexia and Heart Failure-Protective Role of Cardiac Obesity	CELLS	English	Review	184	0	0	CELLS-BASEL	Cells	MAR	2022	10.3390/cells11061039	http://dx.doi.org/10.3390/cells11061039
Wang, HM; Shao, JJ; Lu, XC; Jiang, M; Li, X; Liu, ZF; Zhao, YZ; Zhou, JJ; Lin, LJ; Wang, L; Xu, Q; Chen, YD; Zhang, R	Wang, Haiming; Shao, Junjie; Lu, Xuechun; Jiang, Min; Li, Xin; Liu, Zifan; Zhao, Yunzhang; Zhou, Jingjing; Lin, Lejian; Wang, Lin; Xu, Qiang; Chen, Yundai; Zhang, Ran		Potential of immune-related genes as promising biomarkers for premature coronary heart disease through high throughput sequencing and integrated bioinformatics analysis	FRONTIERS IN CARDIOVASCULAR MEDICINE	English	Article	34	0	0	FRONT CARDIOVASC MED	Front. Cardiovasc. Med.	AUG 26	2022	10.3389/fcvm.2022.893502	http://dx.doi.org/10.3389/fcvm.2022.893502
Obeid, S; Libby, P; Husni, E; Wang, QQ; Wisniewski, LM; Davey, DA; Wolski, KE; Xia, F; Bao, WH; Walker, C; Ruschitzka, F; Nissen, SE; Luscher, TF	Obeid, Slayman; Libby, Peter; Husni, Elaine; Wang, Qiuqing; Wisniewski, Lisa M.; Davey, Deborah A.; Wolski, Katherine E.; Xia, Feng; Bao, Weihang; Walker, Chris; Ruschitzka, Frank; Nissen, Steven E.; Luescher, Thomas F.		Cardiorenal risk of celecoxib compared with naproxen or ibuprofen in arthritis patients: insights from the PRECISION trial	EUROPEAN HEART JOURNAL-CARDIOVASCULAR PHARMACOTHERAPY	English	Article	27	0	0	EUR HEART J-CARD PHA	EUR. HEART J.-CARDIOVASC. PHARMACOTHER.	SEP 3	2022	10.1093/ehjcvp/pvac015	http://dx.doi.org/10.1093/ehjcvp/pvac015
Chapman, MJ; Mason, RP	Chapman, M. John; Mason, R. Preston		Cholesterol crystals and atherosclerotic plaque instability: Therapeutic potential of Eicosapentaenoic acid	PHARMACOLOGY & THERAPEUTICS	English	Review	130	0	0	PHARMACOL THERAPEUT	Pharmacol. Ther.	DEC	2022	10.1016/j.pharmthera.2022.108237	http://dx.doi.org/10.1016/j.pharmthera.2022.108237
Chiang, KM; Chen, JF; Yang, CA; Xiu, LL; Yang, HC; Shyur, LF; Pan, WHR	Chiang, Kuang-Mao; Chen, Jia-Fu; Yang, Chin-An; Xiu, Lili; Yang, Hsin-Chou; Shyur, Lie-Fen; Pan, Wen-Harn		Identification of Serum Oxylipins Associated with the Development of Coronary Artery Disease: A Nested Case-Control Study	METABOLITES	English	Article	21	0	0	METABOLITES	Metabolites	JUN	2022	10.3390/metabo12060495	http://dx.doi.org/10.3390/metabo12060495
Manke, MC; Ahrends, R; Borst, O	Manke, Mailin-Christin; Ahrends, Robert; Borst, Oliver		Platelet lipid metabolism in vascular thrombo-inflammation	PHARMACOLOGY & THERAPEUTICS	English	Review	113	0	0	PHARMACOL THERAPEUT	Pharmacol. Ther.	SEP	2022	10.1016/j.pharmthera.2022.108258	http://dx.doi.org/10.1016/j.pharmthera.2022.108258
Niaz, Q; Tavangar, SM; Mehreen, S; Ghazi-Khansari, M; Jazaeri, F	Niaz, Qamar; Tavangar, Seyed Mohammad; Mehreen, Sania; Ghazi-Khansari, Mahmoud; Jazaeri, Farahnaz		Evaluation of statins as a new therapy to alleviate chronotropic dysfunction in cirrhotic rats	LIFE SCIENCES	English	Article	87	0	0	LIFE SCI	Life Sci.	NOV 1	2022	10.1016/j.lfs.2022.120966	http://dx.doi.org/10.1016/j.lfs.2022.120966
Palazzuoli, A; Lavie, CJ; Severino, P; Dastidar, A; Sammut, E; McCullough, PA	Palazzuoli, Alberto; Lavie, Carl J.; Severino, Paolo; Dastidar, Amardeep; Sammut, Eva; McCullough, Peter A.		Co-Management of COVID-19 and Heart Failure During the COVID-19 Pandemic: Lessons Learned	REVIEWS IN CARDIOVASCULAR MEDICINE	English	Review	69	0	0	REV CARDIOVASC MED	Rev. Cardiovasc. Med.	MAY 25	2022	10.31083/j.rcm2306218	http://dx.doi.org/10.31083/j.rcm2306218
Miro, O; Takagi, K; Davison, BA; Edwards, C; Freund, Y; Jacob, J; Llorens, P; Mebazaa, A; Cotter, G	Miro, Oscar; Takagi, Koji; Davison, Beth A.; Edwards, Christopher; Freund, Yonathan; Jacob, Javier; Llorens, Pere; Mebazaa, Alexandre; Cotter, Gad		Effect of systemic corticosteroid therapy for acute heart failure patients with elevated C-reactive protein	ESC HEART FAILURE	English	Article	23	0	0	ESC HEART FAIL	ESC Heart Fail.	AUG	2022	10.1002/ehf2.13926	http://dx.doi.org/10.1002/ehf2.13926
Aleksova, A; Janjusevic, M; Gagno, G; Pierri, A; Padoan, L; Fluca, AL; Carriere, C; Beltrami, AP; Sinagra, G	Aleksova, Aneta; Janjusevic, Milijana; Gagno, Giulia; Pierri, Alessandro; Padoan, Laura; Fluca, Alessandra Lucia; Carriere, Cosimo; Beltrami, Antonio Paolo; Sinagra, Gianfranco		The Role of Exercise-Induced Molecular Processes and Vitamin D in Improving Cardiorespiratory Fitness and Cardiac Rehabilitation in Patients With Heart Failure	FRONTIERS IN PHYSIOLOGY	English	Review	102	0	0	FRONT PHYSIOL	Front. Physiol.	JAN 11	2022	10.3389/fphys.2021.794641	http://dx.doi.org/10.3389/fphys.2021.794641
Dawuti, A; Sun, SC; Wang, RR; Gong, DF; Yuan, TY; Zhang, L; Yang, SY; Xing, JG; Zheng, RF; Lu, Y; Wang, SB; Fang, LH; Du, GH	Dawuti, Awaguli; Sun, Shuchan; Wang, Ranran; Gong, Difei; Yuan, Tianyi; Zhang, Li; Yang, Shiying; Xing, Jianguo; Zheng, Ruifang; Lu, Yang; Wang, Shoubao; Fang, Lianhua; Du, Guanhua		Systems Pharmacology-Based Strategy to Investigate Pharmacological Mechanisms of Total Flavonoids in Dracocephalum moldavica on Chronic Heart Failure	INTERNATIONAL JOURNAL OF MOLECULAR SCIENCES	English	Article	52	0	0	INT J MOL SCI	Int. J. Mol. Sci.	AUG	2022	10.3390/ijms23158409	http://dx.doi.org/10.3390/ijms23158409
Liao, SJ; Omage, SO; Bormel, L; Kluge, S; Schubert, M; Wallert, M; Lorkowski, S	Liao, Sijia; Omage, Sylvia Oghogho; Boermel, Lisa; Kluge, Stefan; Schubert, Martin; Wallert, Maria; Lorkowski, Stefan		Vitamin E and Metabolic Health: Relevance of Interactions with Other Micronutrients	ANTIOXIDANTS	English	Review	209	0	0	ANTIOXIDANTS-BASEL	Antioxidants	SEP	2022	10.3390/antiox11091785	http://dx.doi.org/10.3390/antiox11091785
Zou, JM; Wang, JJ; Ye, WL; Lu, J; Li, CZ; Zhang, DM; Ye, WC; Xu, SW; Chen, CB; Liu, PQ; Liu, ZP	Zou, Jiami; Wang, Jiaojiao; Ye, Weile; Lu, Jing; Li, Chengzhi; Zhang, Dongmei; Ye, Wencai; Xu, Suowen; Chen, Chunbo; Liu, Peiqing; Liu, Zhiping		Citri Reticulatae Pericarpium (Chenpi): A multi-efficacy pericarp in treating cardiovascular diseases	BIOMEDICINE & PHARMACOTHERAPY	English	Review	127	0	0	BIOMED PHARMACOTHER	Biomed. Pharmacother.	OCT	2022	10.1016/j.biopha.2022.113626	http://dx.doi.org/10.1016/j.biopha.2022.113626
Hosoda, H	Hosoda, Hiroshi		Effect of Ghrelin on the Cardiovascular System	BIOLOGY-BASEL	English	Review	69	0	0	BIOLOGY-BASEL	Biology-Basel	AUG	2022	10.3390/biology11081190	http://dx.doi.org/10.3390/biology11081190
Yu, MY; Gu, XJ; Qu, YZ; Sun, FY; Li, YL; Zhao, F; Xu, H	Yu, Meiyu; Gu, Xuejing; Qu, Yanzheng; Sun, Fuyou; Li, Yanli; Zhao, Feng; Xu, Hui		Combination Therapy with TCM Preparation Kumu Injection and Azithromycin against Bacterial Infection and Inflammation: In Vitro and In Vivo	EVIDENCE-BASED COMPLEMENTARY AND ALTERNATIVE MEDICINE	English	Article	30	0	0	EVID-BASED COMPL ALT	Evid.-based Complement Altern. Med.	MAR 16	2022	10.1155/2022/8533005	http://dx.doi.org/10.1155/2022/8533005
Qian, P; Wang, Q; Wang, FZ; Dai, HB; Wang, HY; Gao, Q; Zhou, H; Zhou, YB	Qian, Pei; Wang, Qian; Wang, Fang-Zheng; Dai, Hang-Bing; Wang, Hong-Yu; Gao, Qing; Zhou, Hong; Zhou, Ye-Bo		Adrenomedullin Improves Cardiac Remodeling and Function in Obese Rats with Hypertension	PHARMACEUTICALS	English	Article	51	0	0	PHARMACEUTICALS-BASE	Pharmaceuticals	JUN	2022	10.3390/ph15060719	http://dx.doi.org/10.3390/ph15060719
Xia, BY; Li, Q; Wu, JJ; Yuan, XM; Wang, F; Lu, X; Huang, C; Zheng, KL; Yang, RR; Yin, L; Liu, K; You, QS	Xia, Boyu; Li, Qi; Wu, Jingjing; Yuan, Xiaomei; Wang, Fei; Lu, Xu; Huang, Chao; Zheng, Koulong; Yang, Rongrong; Yin, Le; Liu, Kun; You, Qingsheng		Sinomenine Confers Protection Against Myocardial Ischemia Reperfusion Injury by Preventing Oxidative Stress, Cellular Apoptosis, and Inflammation	FRONTIERS IN PHARMACOLOGY	English	Article	71	0	0	FRONT PHARMACOL	Front. Pharmacol.	JUN 28	2022	10.3389/fphar.2022.922484	http://dx.doi.org/10.3389/fphar.2022.922484
Zhu, XM; Li, YX; Yu, TT; Li, S; Chen, ML	Zhu, Xiaoming; Li, Yuxin; Yu, Tingting; Li, Sen; Chen, Mulei		A hypothesis-driven study to comprehensively investigate the association between genetic polymorphisms in EPHX2 gene and cardiovascular diseases: Findings from the UK Biobank	GENE	English	Article	58	0	0	GENE	Gene	MAY 15	2022	10.1016/j.gene.2022.146340	http://dx.doi.org/10.1016/j.gene.2022.146340
Xu, D; Hu, YH; Gou, X; Li, FY; Yang, XYC; Li, YM; Chen, F	Xu, Dan; Hu, Ya-Hui; Gou, Xue; Li, Feng-Yang; Yang, Xi-Yu-Chen; Li, Yun-Man; Chen, Feng		Oxidative Stress and Antioxidative Therapy in Pulmonary Arterial Hypertension	MOLECULES	English	Review	96	0	0	MOLECULES	Molecules	JUN	2022	10.3390/molecules27123724	http://dx.doi.org/10.3390/molecules27123724
Li, JW; Qu, H; Wang, Y	Li, Jianwei; Qu, Hua; Wang, Yong		Aib1 deficiency exacerbates inflammatory responses in acute myocardial infarction mice	JOURNAL OF MOLECULAR MEDICINE-JMM	English	Article	29	0	0	J MOL MED	J. Mol. Med.	AUG	2022	10.1007/s00109-022-02231-1	http://dx.doi.org/10.1007/s00109-022-02231-1
Wu, JX; Chen, SX; Wu, P; Wang, Y; Qi, XX; Zhang, R; Liu, ZQ; Wang, DW; Cheng, YY	Wu, Junxuan; Chen, Sixuan; Wu, Peng; Wang, Ying; Qi, Xiaoxiao; Zhang, Rong; Liu, Zhongqiu; Wang, Dawei; Cheng, Yuanyuan		Cathepsin B/HSP70 complex induced by Ilexsaponin I suppresses NLRP3 inflammasome activation in myocardial ischemia/reperfusion injury	PHYTOMEDICINE	English	Article	40	0	0	PHYTOMEDICINE	Phytomedicine	OCT	2022	10.1016/j.phymed.2022.154358	http://dx.doi.org/10.1016/j.phymed.2022.154358
Khare, D; Majumdar, S; Krishnamurthy, S; Dubey, AK	Khare, Deepak; Majumdar, Shreyasi; Krishnamurthy, Sairam; Dubey, Ashutosh Kumar		An in vivo toxicity assessment of piezoelectric sodium potassium niobate [NaxK1-xNbO3 (x=0.2-0.8)] nanoparticulates towards bone tissue engineering approach	BIOMATERIALS ADVANCES	English	Article	118	0	0	BIOMATER ADV	Biomater. Adv.	SEP	2022	10.1016/j.bioadv.2022.213080	http://dx.doi.org/10.1016/j.bioadv.2022.213080
Barrera-Chimal, J; Gerarduzzi, C; Rossignol, P; Jaisser, F	Barrera-Chimal, Jonatan; Gerarduzzi, Casimiro; Rossignol, Patrick; Jaisser, Frederic		The non-steroidal mineralocorticoid receptor antagonist finerenone is a novel therapeutic option for patients with Type 2 diabetes and chronic kidney disease	CLINICAL SCIENCE	English	Review	82	0	0	CLIN SCI	Clin. Sci.	JUN	2022	10.1042/CS20220212	http://dx.doi.org/10.1042/CS20220212
Maideen, NMP; Balasubramanian, R; Muthusamy, S	Maideen, Naina Mohamed Pakkir; Balasubramanian, Rajkapoor; Muthusamy, Sudha		A Comprehensive Review of the Pharmacologic Perspective on Loop Diuretic Drug Interactions with Therapeutically Used Drugs	CURRENT DRUG METABOLISM	English	Review	88	0	0	CURR DRUG METAB	Curr. Drug Metab.		2022	10.2174/1389200223666220401092112	http://dx.doi.org/10.2174/1389200223666220401092112
Grzesk, G; Wolowiec, L; Rogowicz, D; Gilewski, W; Kowalkowska, M; Banach, J; Hertmanowski, W; Dobosiewicz, M	Grzesk, Grzegorz; Wolowiec, Lukasz; Rogowicz, Daniel; Gilewski, Wojciech; Kowalkowska, Miroslawa; Banach, Joanna; Hertmanowski, Wojciech; Dobosiewicz, Malgorzata		The importance of pharmacokinetics, pharmacodynamic and repetitive use of levosimendan	BIOMEDICINE & PHARMACOTHERAPY	English	Review	68	0	0	BIOMED PHARMACOTHER	Biomed. Pharmacother.	SEP	2022	10.1016/j.biopha.2022.113391	http://dx.doi.org/10.1016/j.biopha.2022.113391
Li, YJ; Karim, MR; Wang, BH; Peng, JN	Li, Yuejin; Karim, Md Rezaul; Wang, Buheng; Peng, Jiangnan		Effects of Green Tea (-)-Epigallocatechin-3-Gallate (EGCG) on Cardiac Function-A Review of the Therapeutic Mechanism and Potentials	MINI-REVIEWS IN MEDICINAL CHEMISTRY	English	Review	130	0	0	MINI-REV MED CHEM	Mini-Rev. Med. Chem.		2022	10.2174/1389557522666220328161826	http://dx.doi.org/10.2174/1389557522666220328161826
Vitiello, A; La Porta, R; Trama, U; Troiano, V; Ferrara, F	Vitiello, Antonio; La Porta, Raffaele; Trama, Ugo; Troiano, Valentina; Ferrara, Francesco		Pleiotropic effects of AT-1 receptor antagonists in hypoxia induced by cardiac ischaemia	INFLAMMOPHARMACOLOGY	English	Article	15	0	0	INFLAMMOPHARMACOLOGY	Inflammopharmacology	AUG	2022	10.1007/s10787-022-00962-8	http://dx.doi.org/10.1007/s10787-022-00962-8
Bilal, M; Ashraf, S; Zhao, X	Bilal, Muhammad; Ashraf, Shoaib; Zhao, Xin		Dietary Component-Induced Inflammation and Its Amelioration by Prebiotics, Probiotics, and Synbiotics	FRONTIERS IN NUTRITION	English	Review	262	0	0	FRONT NUTR	Front. Nutr.	JUL 22	2022	10.3389/fnut.2022.931458	http://dx.doi.org/10.3389/fnut.2022.931458
Ono, M; Sunagawa, Y; Mochizuki, S; Katagiri, T; Takai, H; Iwashimizu, S; Inai, K; Funamoto, M; Shimizu, K; Shimizu, S; Katanasaka, Y; Komiyama, M; Hawke, P; Hara, H; Arakawa, Y; Mori, K; Asai, A; Hasegawa, K; Morimoto, T	Ono, Masaya; Sunagawa, Yoichi; Mochizuki, Saho; Katagiri, Takahiro; Takai, Hidemichi; Iwashimizu, Sonoka; Inai, Kyoko; Funamoto, Masafumi; Shimizu, Kana; Shimizu, Satoshi; Katanasaka, Yasufumi; Komiyama, Maki; Hawke, Philip; Hara, Hideo; Arakawa, Yoshiki; Mori, Kiyoshi; Asai, Akira; Hasegawa, Koji; Morimoto, Tatsuya		Chrysanthemum morifolium Extract Ameliorates Doxorubicin-Induced Cardiotoxicity by Decreasing Apoptosis	CANCERS	English	Article	48	0	0	CANCERS	Cancers	FEB	2022	10.3390/cancers14030683	http://dx.doi.org/10.3390/cancers14030683
Driggin, E; Madhavan, MV; Gupta, A	Driggin, Elissa; Madhavan, Mahesh, V; Gupta, Aakriti		The role of vitamin D in cardiovascular disease and COVID-19	REVIEWS IN ENDOCRINE & METABOLIC DISORDERS	English	Article	47	0	0	REV ENDOCR METAB DIS	Rev. Endocr. Metab. Disord.	APR	2022	10.1007/s11154-021-09674-w	http://dx.doi.org/10.1007/s11154-021-09674-w
Hoseini, SG; Heshmat-Ghahdarijani, K; Khosrawi, S; Garakyaraghi, M; Shafie, D; Mansourian, M; Roohafza, H; Azizi, E; Sadeghi, M	Hoseini, Shervin G.; Heshmat-Ghahdarijani, Kiyan; Khosrawi, Saeid; Garakyaraghi, Mohammad; Shafie, Davood; Mansourian, Marjan; Roohafza, Hamidreza; Azizi, Elham; Sadeghi, Masoumeh		Melatonin supplementation improves N-terminal pro-B-type natriuretic peptide levels and quality of life in patients with heart failure with reduced ejection fraction: Results from MeHR trial, a randomized clinical trial	CLINICAL CARDIOLOGY	English	Article	35	0	0	CLIN CARDIOL	Clin. Cardiol.	APR	2022	10.1002/clc.23796	http://dx.doi.org/10.1002/clc.23796
Mongirdiene, A; Liobikas, J	Mongirdiene, Ausra; Liobikas, Julius		Phenotypic and Functional Heterogeneity of Monocyte Subsets in Chronic Heart Failure Patients	BIOLOGY-BASEL	English	Article	108	0	0	BIOLOGY-BASEL	Biology-Basel	FEB	2022	10.3390/biology11020195	http://dx.doi.org/10.3390/biology11020195
Varela-Chinchilla, CD; Sanchez-Mejia, DE; Trinidad-Calderon, PA	Daniel Varela-Chinchilla, Carlos; Edith Sanchez-Mejia, Daniela; Trinidad-Calderon, Plinio A.		Congenital Heart Disease: The State-of-the-Art on Its Pharmacological Therapeutics	JOURNAL OF CARDIOVASCULAR DEVELOPMENT AND DISEASE	English	Review	190	0	0	J CARDIOVASC DEV DIS	J. Cardiovasc. Dev. Dis.	JUL	2022	10.3390/jcdd9070201	http://dx.doi.org/10.3390/jcdd9070201
Aljahdali, AA; Peterson, KE; Cantoral, A; Ruiz-Narvaez, E; Tellez-Rojo, MM; Kim, HM; Hebert, JR; Wirth, MD; Torres-Olascoaga, LA; Shivappa, N; Baylin, A	Aljahdali, Abeer Ali; Peterson, Karen E.; Cantoral, Alejandra; Ruiz-Narvaez, Edward; Tellez-Rojo, Martha M.; Kim, Hyungjin Myra; Hebert, James R.; Wirth, Michael D.; Torres-Olascoaga, Libni A.; Shivappa, Nitin; Baylin, Ana		Diet Quality Scores and Cardiometabolic Risk Factors in Mexican Children and Adolescents: A Longitudinal Analysis	NUTRIENTS	English	Article	111	0	0	NUTRIENTS	Nutrients	FEB	2022	10.3390/nu14040896	http://dx.doi.org/10.3390/nu14040896
Lu, YD; Zhang, Y; Zhao, X; Shang, C; Xiang, M; Li, L; Cui, XN	Lu, Yingdong; Zhang, Yang; Zhao, Xin; Shang, Chang; Xiang, Mi; Li, Li; Cui, Xiangning		Microbiota-derived short-chain fatty acids: Implications for cardiovascular and metabolic disease	FRONTIERS IN CARDIOVASCULAR MEDICINE	English	Review	150	0	0	FRONT CARDIOVASC MED	Front. Cardiovasc. Med.	AUG 11	2022	10.3389/fcvm.2022.900381	http://dx.doi.org/10.3389/fcvm.2022.900381
Lee, SG; Kim, D; Lee, JJ; Lee, HJ; Moon, RK; Lee, YJ; Lee, SJ; Lee, OH; Kim, C; Oh, J; Lee, CJ; Lee, YH; Park, S; Jeon, OH; Choi, D; Hong, GR; Kim, JS	Lee, Seul-Gee; Kim, Darae; Lee, Jung-Jae; Lee, Hyun-Ju; Moon, Ro-Kyung; Lee, Yong-Joon; Lee, Seung-Jun; Lee, Oh-Hyun; Kim, Choongki; Oh, Jaewon; Lee, Chan Joo; Lee, Yong-Ho; Park, Seil; Jeon, Ok-Hee; Choi, Donghoon; Hong, Geu-Ru; Kim, Jung-Sun		Dapagliflozin attenuates diabetes-induced diastolic dysfunction and cardiac fibrosis by regulating SGK1 signaling	BMC MEDICINE	English	Article	39	0	0	BMC MED	BMC Med.	SEP 7	2022	10.1186/s12916-022-02485-z	http://dx.doi.org/10.1186/s12916-022-02485-z
Zanussi, JT; Zhao, J; Dorn, CA; Liu, G; Feng, QP; Wei, WQ; Mosley, JD; Stein, CM; Kawai, VK	Zanussi, Jacy T.; Zhao, Juan; Dorn, Chad A.; Liu, Ge; Feng, QiPing; Wei, WeiQi; Mosley, Jonathan D.; Stein, C. Michael; Kawai, Vivian K.		Identifying Potential Therapeutic Applications and Diagnostic Harms of Increased Bilirubin Concentrations: A Clinical and Genetic Approach	CLINICAL PHARMACOLOGY & THERAPEUTICS	English	Article	51	0	0	CLIN PHARMACOL THER	Clin. Pharmacol. Ther.	FEB	2022	10.1002/cpt.2441	http://dx.doi.org/10.1002/cpt.2441
Liu, YH; Wu, ZS; Chen, CY; Lu, T; Song, MZ; Qi, XK; Jiang, ZL; Liu, SX; Tang, ZJ	Liu, Yuhong; Wu, Zhongshi; Chen, Chunyang; Lu, Ting; Song, Mingzhe; Qi, Xiaoke; Jiang, Zhenlin; Liu, Sixi; Tang, Zhenjie		The hybrid crosslinking method improved the stability and anti-calcification properties of the bioprosthetic heart valves	FRONTIERS IN BIOENGINEERING AND BIOTECHNOLOGY	English	Article	63	0	0	FRONT BIOENG BIOTECH	Front. Bioeng. Biotechnol.	SEP 9	2022	10.3389/fbioe.2022.1008664	http://dx.doi.org/10.3389/fbioe.2022.1008664
Zaccara, G; Lattanzi, S; Brigo, F	Zaccara, Gaetano; Lattanzi, Simona; Brigo, Francesco		Cardiac adverse effects of antiseizure medications	EXPERT OPINION ON DRUG SAFETY	English	Review	135	0	0	EXPERT OPIN DRUG SAF	Expert Opin. Drug Saf.	MAY 4	2022	10.1080/14740338.2022.2023128	http://dx.doi.org/10.1080/14740338.2022.2023128
Mikulska, AA; Karazniewicz-Lada, M; Filipowicz, D; Ruchala, M; Glowka, FK	Mikulska, Aniceta A.; Karazniewicz-Lada, Marta; Filipowicz, Dorota; Ruchala, Marek; Glowka, Franciszek K.		Metabolic Characteristics of Hashimoto's Thyroiditis Patients and the Role of Microelements and Diet in the Disease Management-An Overview	INTERNATIONAL JOURNAL OF MOLECULAR SCIENCES	English	Review	163	0	0	INT J MOL SCI	Int. J. Mol. Sci.	JUN	2022	10.3390/ijms23126580	http://dx.doi.org/10.3390/ijms23126580
Sun, LJ; Wang, XY; Xia, J; Xu, YM; Liao, YF; Qin, YY; Ge, XW; Zhao, PW; Xu, T; Zhu, XL; Gao, S; Xiao, R; Liu, XS; Zhou, K	Sun, Li-Jun; Wang, Xiao-Yu; Xia, Jie; Xu, Yan-Mei; Liao, Yu-Feng; Qin, Yuan-Yuan; Ge, Xue-Wan; Zhao, Pei-Wen; Xu, Tong; Zhu, Xiao-Ling; Gao, Shan; Xiao, Rui; Liu, Xue-Sheng; Zhou, Kai		Xin-Ji-Er-Kang protects heart from ischemia-reperfusion injury by rebalancing lipid metabolism	FRONTIERS IN PHARMACOLOGY	English	Article	22	0	0	FRONT PHARMACOL	Front. Pharmacol.	AUG 23	2022	10.3389/fphar.2022.981766	http://dx.doi.org/10.3389/fphar.2022.981766
Zou, XZ; Zhang, YW; Pan, ZF; Hu, XP; Xu, YN; Huang, ZJ; Sun, ZY; Yuan, MN; Shi, JN; Huang, P; Liu, T	Zou, Xiao-Zhou; Zhang, Yi-Wen; Pan, Zong-Fu; Hu, Xiao-Ping; Xu, Yin-Ning; Huang, Zhong-Jie; Sun, Zhi-Yong; Yuan, Meng-Nan; Shi, Jia-Na; Huang, Ping; Liu, Ting		Gentiopicroside alleviates cardiac inflammation and fibrosis in T2DM rats through targeting Smad3 phosphorylation	PHYTOMEDICINE	English	Article	54	0	0	PHYTOMEDICINE	Phytomedicine	NOV	2022	10.1016/j.phymed.2022.154389	http://dx.doi.org/10.1016/j.phymed.2022.154389
Dai, CY; Luo, W; Chen, YH; Shen, SY; Wang, Z; Chen, RJ; Wang, J; Chattipakorn, N; Huang, WJ; Liang, G	Dai, Chengyi; Luo, Wu; Chen, Yanghao; Shen, Siyuan; Wang, Zhe; Chen, Ruijie; Wang, Jun; Chattipakorn, Nipon; Huang, Weijian; Liang, Guang		Tabersonine attenuates Angiotensin II-induced cardiac remodeling and dysfunction through targeting TAK1 and inhibiting TAK1-mediated cardiac inflammation	PHYTOMEDICINE	English	Article	37	0	0	PHYTOMEDICINE	Phytomedicine	AUG	2022	10.1016/j.phymed.2022.154238	http://dx.doi.org/10.1016/j.phymed.2022.154238
Yang, M; Wang, J; Wang, QL	Yang, Meng; Wang, Jing; Wang, Qiaoling		Hederagenin Exerts Potential Antitipemic Effect via p38MAPK Pathway in Oleic Acid-induced HepG2 cells and in Hyperlipidemic Rats	ANAIS DA ACADEMIA BRASILEIRA DE CIENCIAS	English	Article	40	0	0	AN ACAD BRAS CIENC	An. Acad. Bras. Cienc.		2022	10.1590/0001-3765202220201909	http://dx.doi.org/10.1590/0001-3765202220201909
Santillo, E; Migale, M	Santillo, Elpidio; Migale, Monica		Beta receptor blocker therapy for the elderly in the COVID-19 era	WORLD JOURNAL OF CLINICAL CASES	English	Review	66	0	0	WORLD J CLIN CASES	World J. Clin. Cases	AUG 16	2022	10.12998/wjcc.v10.i23.8088	http://dx.doi.org/10.12998/wjcc.v10.i23.8088
Zeng, XH; Gong, HW; Zhang, L; Lan, YP; Yang, SY; Xu, FC	Zeng, Xiaohong; Gong, Houwen; Zhang, Li; Lan, Yaping; Yang, Shuangyan; Xu, Fengcheng		Bisacurone Ameliorated Pressure Overload-Induced Cardiac Hypertrophy in Experimental Rats Through Inhibition of Oxidative Stress and Bax/Caspase-3 Pathway	INTERNATIONAL JOURNAL OF PHARMACOLOGY	English	Article	55	0	0	INT J PHARMACOL	Int. J. Pharmacol.		2022	10.3923/ijp.2022.415.427	http://dx.doi.org/10.3923/ijp.2022.415.427
Yuan, BS; Meng, X; Wang, AX; Niu, SY; Xie, XW; Jing, J; Li, H; Chang, LG; Wang, YJ; Li, JJ	Yuan, Baoshi; Meng, Xia; Wang, Anxin; Niu, Siying; Xie, Xuewei; Jing, Jing; Li, Hao; Chang, Liguo; Wang, Yongjun; Li, Jiejie		Effect of different doses of colchicine on high sensitivity C-reactive protein in patients with acute minor stroke or transient ischemic attack: A pilot randomized controlled trial	EUROPEAN JOURNAL OF PHARMACEUTICAL SCIENCES	English	Article	32	0	0	EUR J PHARM SCI	Eur. J. Pharm. Sci.	NOV 1	2022	10.1016/j.ejps.2022.106288	http://dx.doi.org/10.1016/j.ejps.2022.106288
Bolla, GB; Fedele, A; Faggiano, A; Sala, C; Santangelo, G; Carugo, S	Bolla, Giovanni Battista; Fedele, Antonella; Faggiano, Andrea; Sala, Carla; Santangelo, Gloria; Carugo, Stefano		Effects of Sacubitril/Valsartan on biomarkers of fibrosis and inflammation in patients with heart failure with reduced ejection fraction	BMC CARDIOVASCULAR DISORDERS	English	Article	28	0	0	BMC CARDIOVASC DISOR	BMC Cardiovasc. Disord.	MAY 13	2022	10.1186/s12872-022-02647-0	http://dx.doi.org/10.1186/s12872-022-02647-0
Bromage, DI; Trevelin, SC; Huntington, J; Yang, VX; Muthukumar, A; Mackie, SJ; Sawyer, G; Zhang, XH; Santos, CXC; Safinia, N; Smyrnias, I; Giacca, M; Ivetic, A; Shah, AM	Bromage, Daniel I.; Trevelin, Silvia C.; Huntington, Josef; Yang, Victoria X.; Muthukumar, Ananya; Mackie, Sarah J.; Sawyer, Greta; Zhang, Xiaohong; Santos, Celio X. C.; Safinia, Niloufar; Smyrnias, Ioannis; Giacca, Mauro; Ivetic, Aleksandar; Shah, Ajay M.		Nrf2 attenuates the innate immune response after experimental myocardial infarction	BIOCHEMICAL AND BIOPHYSICAL RESEARCH COMMUNICATIONS	English	Article	37	0	0	BIOCHEM BIOPH RES CO	Biochem. Biophys. Res. Commun.	MAY 28	2022	10.1016/j.bbrc.2022.03.043	http://dx.doi.org/10.1016/j.bbrc.2022.03.043
Ledwoch, N; Wiegmann, B; Chichelnitskiy, E; Wandrer, F; Kuhne, JF; Beushausen, K; Keil, J; Radomsky, L; Sommer, W; Knofel, AK; Rojas, SV; Ius, F; Haverich, A; Warnecke, G; Falk, CS	Ledwoch, Nadine; Wiegmann, Bettina; Chichelnitskiy, Evgeny; Wandrer, Franziska; Kuehne, Jenny F.; Beushausen, Kerstin; Keil, Jana; Radomsky, Lena; Sommer, Wiebke; Knoefel, Ann-Kathrin; Rojas, Sebastian, V; Ius, Fabio; Haverich, Axel; Warnecke, Gregor; Falk, Christine S.		Identification of distinct secretory patterns and their regulatory networks of ischemia versus reperfusion phases in clinical heart transplantation	CYTOKINE	English	Article	34	0	0	CYTOKINE	Cytokine	JAN	2022	10.1016/j.cyto.2021.155744	http://dx.doi.org/10.1016/j.cyto.2021.155744
Marchini, T; Malchow, S; Caceres, L; El Rabih, AA; Hansen, S; Mwinyella, T; Spiga, L; Piepenburg, S; Horstmann, H; Olawale, T; Li, XW; Mitre, LS; Gissler, MC; Bugger, H; Zirlik, A; Heidt, T; Hilgendorf, I; Stachon, P; Muehlen, CV; Bode, C; Wolf, D	Marchini, Timoteo; Malchow, Sara; Caceres, Lourdes; El Rabih, Abed Al Hadi; Hansen, Sophie; Mwinyella, Timothy; Spiga, Lisa; Piepenburg, Sven; Horstmann, Hauke; Olawale, Tijani; Li, Xiaowei; Mitre, Lucia Sol; Gissler, Mark Colin; Bugger, Heiko; Zirlik, Andreas; Heidt, Timo; Hilgendorf, Ingo; Stachon, Peter; Muehlen, Constantin von Zur; Bode, Christoph; Wolf, Dennis		Circulating Autoantibodies Recognizing Immunodominant Epitopes From Human Apolipoprotein B Associate With Cardiometabolic Risk Factors, but Not With Atherosclerotic Disease	FRONTIERS IN CARDIOVASCULAR MEDICINE	English	Article	44	0	0	FRONT CARDIOVASC MED	Front. Cardiovasc. Med.	APR 11	2022	10.3389/fcvm.2022.826729	http://dx.doi.org/10.3389/fcvm.2022.826729
Wang, H; Liu, T; Li, QL; Cui, RX; Fan, XY; Tong, YM; Ma, SZ; Liu, C; Zhang, JY	Wang, Hai; Liu, Tong; Li, Qinglin; Cui, Ruixia; Fan, Xueying; Tong, Yingmu; Ma, Shuzhen; Liu, Chang; Zhang, Jingyao		NSAID Treatment Before and on the Early Onset of Acute Kidney Injury Had an Opposite Effect on the Outcome of Patients With AKI	FRONTIERS IN PHARMACOLOGY	English	Article	29	0	0	FRONT PHARMACOL	Front. Pharmacol.	MAY 17	2022	10.3389/fphar.2022.843210	http://dx.doi.org/10.3389/fphar.2022.843210
Gitler, A; Vanacker, L; De Couck, M; De Leeuw, I; Gidron, Y	Gitler, Asaf; Vanacker, Leen; De Couck, Marijke; De Leeuw, Inge; Gidron, Yoram		Neuromodulation Applied to Diseases: The Case of HRV Biofeedback	JOURNAL OF CLINICAL MEDICINE	English	Review	153	0	0	J CLIN MED	J. Clin. Med.	OCT	2022	10.3390/jcm11195927	http://dx.doi.org/10.3390/jcm11195927
Carai, P; Ruozi, G; Paye, A; Debing, Y; Bortolotti, F; Lecomte, J; Zentilin, L; Jones, EAV; Giacca, M; Heymans, S	Carai, Paolo; Ruozi, Giulia; Paye, Alexandra; Debing, Yannick; Bortolotti, Francesca; Lecomte, Julie; Zentilin, Lorena; Jones, Elizabeth A., V; Giacca, Mauro; Heymans, Stephane		AAV9-mediated functional screening for cardioprotective cytokines in Coxsackievirus-B3-induced myocarditis	SCIENTIFIC REPORTS	English	Article	49	0	0	SCI REP-UK	Sci Rep	MAY 4	2022	10.1038/s41598-022-11131-w	http://dx.doi.org/10.1038/s41598-022-11131-w
Manolis, AA; Manolis, TA; Apostolopoulos, EJ; Melita, H; Manolis, AS	Manolis, Antonis A.; Manolis, Theodora A.; Apostolopoulos, Evdoxia J.; Melita, Helen; Manolis, Antonis S.		The Cardiovascular Benefits of Caffeinated Beverages: Real or Surreal? Metron Ariston-All in Moderation	CURRENT MEDICINAL CHEMISTRY	English	Review	126	0	0	CURR MED CHEM	Curr. Med. Chem.		2022	10.2174/0929867328666210708091709	http://dx.doi.org/10.2174/0929867328666210708091709
Balakumar, P; Handa, S; Alqahtani, A; Alqahtani, T; Khan, NA; LakshmiRaj, RS; Thangathirupathi, A; Sundram, K; Shenoy, V	Balakumar, Pitchai; Handa, Shaminder; Alqahtani, Ali; Alqahtani, Taha; Khan, Noohu Abdulla; LakshmiRaj, R. Sulochana; Thangathirupathi, A.; Sundram, Karupiah; Shenoy, Vinayak		Unraveling the Differentially Articulated Axes of the Century-Old Renin-Angiotensin-Aldosterone System: Potential Therapeutic Implications	CARDIOVASCULAR TOXICOLOGY	English	Article	47	0	0	CARDIOVASC TOXICOL	Cardiovasc. Toxicol.	MAR	2022	10.1007/s12012-022-09724-y	http://dx.doi.org/10.1007/s12012-022-09724-y
Papatheodorou, I; Makrecka-Kuka, M; Kuka, J; Liepinsh, E; Dambrova, M; Lazou, A	Papatheodorou, Ioanna; Makrecka-Kuka, Marina; Kuka, Janis; Liepinsh, Edgars; Dambrova, Maija; Lazou, Antigone		Pharmacological activation of PPAR beta/delta preserves mitochondrial respiratory function in ischemia/reperfusion via stimulation of fatty acid oxidation-linked respiration and PGC-1 alpha/NRF-1 signaling	FRONTIERS IN ENDOCRINOLOGY	English	Article	49	0	0	FRONT ENDOCRINOL	Front. Endocrinol.	AUG 15	2022	10.3389/fendo.2022.941822	http://dx.doi.org/10.3389/fendo.2022.941822
Khodir, SA; Sweed, E; Gadallah, M; Shabaan, A	Khodir, Suzan A.; Sweed, Eman; Gadallah, Marwa; Shabaan, Anwaar		Astaxanthin attenuates cardiovascular dysfunction associated with deoxycorticosterone acetate-salt-induced hypertension in rats	CLINICAL AND EXPERIMENTAL HYPERTENSION	English	Article	76	0	0	CLIN EXP HYPERTENS	Clin. Exp. Hypertens.	MAY 19	2022	10.1080/10641963.2022.2055764	http://dx.doi.org/10.1080/10641963.2022.2055764
Li, MY; Tan, HY; Gao, T; Han, LL; Teng, XH; Wang, F; Zhang, XS	Li, Mengyuan; Tan, Hongyan; Gao, Ting; Han, Linlin; Teng, Xinhang; Wang, Fang; Zhang, Xiaoshu		Gypensapogenin I Ameliorates Isoproterenol (ISO)-Induced Myocardial Damage through Regulating the TLR4/NF-kappa B/NLRP3 Pathway	MOLECULES	English	Article	53	0	0	MOLECULES	Molecules	AUG	2022	10.3390/molecules27165298	http://dx.doi.org/10.3390/molecules27165298
Yu, D; Gong, XR; Zhang, YF; Li, Q; Zhang, MZ	Yu, Di; Gong, Xingrui; Zhang, Yufei; Li, Qing; Zhang, Mazhang		Tropisetron Preconditioning Decreases Myocardial Biomarkers in Patients Undergoing Heart Valve Replacement Surgery	FRONTIERS IN MEDICINE	English	Article	38	0	0	FRONT MED-LAUSANNE	Front. Med.	MAR 29	2022	10.3389/fmed.2022.690272	http://dx.doi.org/10.3389/fmed.2022.690272
Berretta, M; Quagliariello, V; Bignucolo, A; Facchini, S; Maurea, N; Di Francia, R; Fiorica, F; Sharifi, S; Bressan, S; Richter, SN; Camozzi, V; Rinaldi, L; Scaroni, C; Montopoli, M	Berretta, Massimiliano; Quagliariello, Vincenzo; Bignucolo, Alessia; Facchini, Sergio; Maurea, Nicola; Di Francia, Raffaele; Fiorica, Francesco; Sharifi, Saman; Bressan, Silvia; Richter, Sara N.; Camozzi, Valentina; Rinaldi, Luca; Scaroni, Carla; Montopoli, Monica		The Multiple Effects of Vitamin D against Chronic Diseases: From Reduction of Lipid Peroxidation to Updated Evidence from Clinical Studies	ANTIOXIDANTS	English	Review	228	0	0	ANTIOXIDANTS-BASEL	Antioxidants	JUN	2022	10.3390/antiox11061090	http://dx.doi.org/10.3390/antiox11061090
Jarrete, AP; Giollo, LT; Vilela-Martin, JF; Novais, IP; Delbin, MA; Zanesco, A	Jarrete, A. P.; Giollo-Junior, L. T.; Vilela-Martin, J. F.; Novais, I. P.; Delbin, M. A.; Zanesco, A.		Alterations in pro- and anti-inflammatory mediators are involved in microvascular dysfunction in postmenopausal women with type 2 diabetes mellitus	BRAZILIAN JOURNAL OF MEDICAL AND BIOLOGICAL RESEARCH	English	Article	36	0	0	BRAZ J MED BIOL RES	Brazilian J. Med. Biol. Res.		2022	10.1590/1414-431X2021e11821	http://dx.doi.org/10.1590/1414-431X2021e11821
Yanai, H; Adachi, H; Hakoshima, M; Katsuyama, H	Yanai, Hidekatsu; Adachi, Hiroki; Hakoshima, Mariko; Katsuyama, Hisayuki		Molecular Biological and Clinical Understanding of the Statin Residual Cardiovascular Disease Risk and Peroxisome Proliferator-Activated Receptor Alpha Agonists and Ezetimibe for Its Treatment	INTERNATIONAL JOURNAL OF MOLECULAR SCIENCES	English	Review	121	0	0	INT J MOL SCI	Int. J. Mol. Sci.	APR	2022	10.3390/ijms23073418	http://dx.doi.org/10.3390/ijms23073418
Arabi, SM; Chambari, M; Malek-Ahmadi, M; Bahrami, LS; Hadi, V; Rizzo, M; Sahebkar, A	Arabi, Seyyed Mostafa; Chambari, Mahla; Malek-Ahmadi, Mahsa; Bahrami, Leila Sadat; Hadi, Vahid; Rizzo, Manfredi; Sahebkar, Amirhossein		The effect of statin therapy in combination with ezetimibe on circulating C-reactive protein levels: a systematic review and meta-analysis of randomized controlled trials	INFLAMMOPHARMACOLOGY	English	Review	113	0	0	INFLAMMOPHARMACOLOGY	Inflammopharmacology	OCT	2022	10.1007/s10787-022-01053-4	http://dx.doi.org/10.1007/s10787-022-01053-4
Iqbal, A; Tekin, Z; Kattan, MW; Ji, XE; Milinovich, A; Pantalone, KM; Zimmerman, RS; Chung, MK; Kashyap, S	Iqbal, Anira; Tekin, Zehra; Kattan, Michael W.; Ji, Xinge; Milinovich, Alex; Pantalone, Kevin M.; Zimmerman, Robert S.; Chung, Mina K.; Kashyap, Sangeeta		Association between first-line monotherapy with metformin and the risk of atrial fibrillation (AMRAF) in patients with type 2 diabetes	JOURNAL OF DIABETES AND ITS COMPLICATIONS	English	Article	23	0	0	J DIABETES COMPLICAT	J. Diabetes Complications	NOV	2022	10.1016/j.jdiacomp.2022.108315	http://dx.doi.org/10.1016/j.jdiacomp.2022.108315
Balkan, L; Ringel, JB; Levitan, EB; Khodneva, YA; Pinheiro, LC; Sterling, MR; Kim, SM; Kronish, IM; Jackson, EA; Durant, R; Safford, M; Goyal, P	Balkan, Lauren; Ringel, Joanna b.; Levitan, Emily b.; Khodneva, Yulia a.; Pinheiro, Laura c.; Sterling, Madeline r.; Kim, Samuel m.; Kronish, Ian m.; Jackson, Elizabeth a.; Durant, Raegan; Safford, Monika; Goyal, Parag		Association of Perceived Stress With Incident Heart Failure	JOURNAL OF CARDIAC FAILURE	English	Article	31	0	0	J CARD FAIL	J. Card. Fail.	SEP	2022	10.1016/j.cardfail.2022.04.013	http://dx.doi.org/10.1016/j.cardfail.2022.04.013
Gong, CY; Chang, L; Sun, X; Qi, Y; Huang, R; Chen, K; Wang, B; Kang, LN; Wang, L; Xu, B	Gong, Chenyi; Chang, Lei; Sun, Xuan; Qi, Yu; Huang, Rong; Chen, Ke; Wang, Bin; Kang, Lina; Wang, Lian; Xu, Biao		Infusion of two-dose mesenchymal stem cells is more effective than a single dose in a dilated cardiomyopathy rat model by upregulating indoleamine 2,3-dioxygenase expression	STEM CELL RESEARCH & THERAPY	English	Article	36	0	0	STEM CELL RES THER	Stem Cell Res. Ther.	AUG 12	2022	10.1186/s13287-022-03101-w	http://dx.doi.org/10.1186/s13287-022-03101-w
Tai, CJ; Wu, CC; Lee, KT; Tseng, TG; Wang, HC; Chang, FR; Yang, YH	Tai, Chi-Jung; Wu, Chin-Chung; Lee, Kun-Tai; Tseng, Tzyy-Guey; Wang, Hui-Chun; Chang, Fang-Rong; Yang, Yi-Hsin		The Impact of Urate-Lowering Therapy in Post-Myocardial Infarction Patients: Insights from a Population-Based, Propensity Score-Matched Analysis	CLINICAL PHARMACOLOGY & THERAPEUTICS	English	Article	45	0	0	CLIN PHARMACOL THER	Clin. Pharmacol. Ther.	MAR	2022	10.1002/cpt.2473	http://dx.doi.org/10.1002/cpt.2473
Yan, Y; Mao, M; Li, YQ; Chen, YJ; Yu, HD; Xie, WZ; Huang, Q; Leng, WD; Xiong, J	Yan, Yan; Mao, Min; Li, Yan-Qin; Chen, Yong-Ji; Yu, He-Dong; Xie, Wen-Zhong; Huang, Qiao; Leng, Wei-Dong; Xiong, Jie		Periodontitis Is Associated With Heart Failure: A Population-Based Study (NHANES III)	FRONTIERS IN PHYSIOLOGY	English	Article	58	0	0	FRONT PHYSIOL	Front. Physiol.	APR 20	2022	10.3389/fphys.2022.854606	http://dx.doi.org/10.3389/fphys.2022.854606
Yang, C; Zhu, CY; Li, YL; Li, ZB; Zhang, ZH; Xu, JJ; Chen, MW; Li, RJ; Liu, SX; Wu, YL; Huang, ZR; Wu, CS	Yang, Cui; Zhu, Chunyan; Li, Yanling; Li, Zibiao; Zhang, Zhenghao; Xu, Jiajia; Chen, Minwei; Li, Runjing; Liu, Shixiao; Wu, Yunlong; Huang, Zhengrong; Wu, Caisheng		Injectable selenium-containing polymeric hydrogel formulation for effective treatment of myocardial infarction	FRONTIERS IN BIOENGINEERING AND BIOTECHNOLOGY	English	Article	52	0	0	FRONT BIOENG BIOTECH	Front. Bioeng. Biotechnol.	JUL 11	2022	10.3389/fbioe.2022.912562	http://dx.doi.org/10.3389/fbioe.2022.912562
Hu, XM; Liu, JL; Li, W; Wang, CY; Li, G; Zhou, YL; Dong, HJ	Hu, Xiangming; Liu, Jieliang; Li, Wei; Wang, Chenyang; Li, Guang; Zhou, Yingling; Dong, Haojian		Elevated serum uric acid was associated with pre-inflammatory state and impacted the role of HDL-C on carotid atherosclerosis	NUTRITION METABOLISM AND CARDIOVASCULAR DISEASES	English	Article	49	0	0	NUTR METAB CARDIOVAS	Nutr. Metab. Carbiovasc. Dis.	JUL	2022	10.1016/j.numecd.2022.03.026	http://dx.doi.org/10.1016/j.numecd.2022.03.026
Zhang, W; Lu, CY; Cai, SH; Feng, YR; Shan, JJ; Di, LQ	Zhang, Wen; Lu, Chaoying; Cai, Shuhui; Feng, Yaru; Shan, Jinjun; Di, Liuqing		Aconiti Lateralis Radix Praeparata as Potential Anticancer Herb: Bioactive Compounds and Molecular Mechanisms	FRONTIERS IN PHARMACOLOGY	English	Review	134	0	0	FRONT PHARMACOL	Front. Pharmacol.	MAY 18	2022	10.3389/fphar.2022.870282	http://dx.doi.org/10.3389/fphar.2022.870282
Liu, C; Zhang, D; Lu, ZF; Man, J; Zhang, Z; Fu, XJ; Cui, KF; Wang, JP	Liu, Chang; Zhang, Di; Lu, Zhengfang; Man, Jiang; Zhang, Zhen; Fu, Xiaojuan; Cui, Kefei; Wang, Jianping		Metformin protects against pericyte apoptosis and promotes neurogenesis through suppressing JNK p38 MAPK signalling activation in ischemia/ reperfusion injury	NEUROSCIENCE LETTERS	English	Article	37	0	0	NEUROSCI LETT	Neurosci. Lett.	JUL 13	2022	10.1016/j.neulet.2022.136708	http://dx.doi.org/10.1016/j.neulet.2022.136708
Kunitsu, Y; Hira, D; Morikochi, A; Ueda, T; Isono, T; Morita, S; Terada, T	Kunitsu, Yuki; Hira, Daiki; Morikochi, Aya; Ueda, Tomohiro; Isono, Tetsuichiro; Morita, Shin-ya; Terada, Tomohiro		Time until onset of acute kidney injury by combination therapy with Triple Whammy drugs obtained from Japanese Adverse Drug Event Report database	PLOS ONE	English	Article	36	0	0	PLOS ONE	PLoS One	FEB 9	2022	10.1371/journal.pone.0263682	http://dx.doi.org/10.1371/journal.pone.0263682
Drozd, A; Kotlega, D; Nowacki, P; Ciecwiez, S; Trochanowski, T; Szczuko, M	Drozd, Arleta; Kotlega, Dariusz; Nowacki, Przemyslaw; Ciecwiez, Sylwester; Trochanowski, Tomasz; Szczuko, Malgorzata		Fatty Acid Levels and Their Inflammatory Metabolites Are Associated with the Nondipping Status and Risk of Obstructive Sleep Apnea Syndrome in Stroke Patients	BIOMEDICINES	English	Article	82	0	0	BIOMEDICINES	Biomedicines	SEP	2022	10.3390/biomedicines10092200	http://dx.doi.org/10.3390/biomedicines10092200
Li, HR; Zheng, XM; Liu, Y; Tian, JH; Kou, JJ; Shi, JZ; Pang, XB; Xie, XM; Yan, Y	Li, Hao-Ran; Zheng, Xiao-Ming; Liu, Yan; Tian, Jing-Hui; Kou, Jie-Jian; Shi, Jun-Zhuo; Pang, Xiao-Bin; Xie, Xin-Mei; Yan, Yu		L-Carnitine Alleviates the Myocardial Infarction and Left Ventricular Remodeling through Bax/Bcl-2 Signal Pathway	CARDIOVASCULAR THERAPEUTICS	English	Article	43	0	0	CARDIOVASC THER	Cardiovasc. Ther.	MAY 23	2022	10.1155/2022/9615674	http://dx.doi.org/10.1155/2022/9615674
Wang, SH; Tsai, KL; Chou, WC; Cheng, HC; Huang, YT; Ou, HC; Chang, YC	Wang, Shih-Hao; Tsai, Kun-Ling; Chou, Wan-Ching; Cheng, Hui-Ching; Huang, Yu-Ting; Ou, Hsiu-Chung; Chang, Yun-Ching		Quercetin Mitigates Cisplatin-Induced Oxidative Damage and Apoptosis in Cardiomyocytes through Nrf2/HO-1 Signaling Pathway	AMERICAN JOURNAL OF CHINESE MEDICINE	English	Article	48	0	0	AM J CHINESE MED	Am. J. Chin. Med.		2022	10.1142/S0192415X22500537	http://dx.doi.org/10.1142/S0192415X22500537
Li, LX; Gao, JH; Gao, L; Li, L; Zhang, HF; Zhao, W; Xu, SY	Li, Lixia; Gao, Jiahong; Gao, Lin; Li, Le; Zhang, Hongfei; Zhao, Wei; Xu, Shiyuan		Bilateral Superior Cervical Sympathectomy Activates Signal Transducer and Activator of Transcription 3 Signal to Alleviate Myocardial Ischemia-Reperfusion Injury	FRONTIERS IN CARDIOVASCULAR MEDICINE	English	Article	77	0	0	FRONT CARDIOVASC MED	Front. Cardiovasc. Med.	APR 1	2022	10.3389/fcvm.2022.807298	http://dx.doi.org/10.3389/fcvm.2022.807298
Wang, Y; Zhao, MM; Xu, B; Bahriz, SMF; Zhu, CQ; Jovanovic, A; Ni, HB; Jacobi, A; Kaludercic, N; Di Lisa, F; Hell, JW; Shih, JC; Paolocci, N; Xiang, YK	Wang, Ying; Zhao, Meimi; Xu, Bing; Bahriz, Sherif M. F.; Zhu, Chaoqun; Jovanovic, Aleksandra; Ni, Haibo; Jacobi, Ariel; Kaludercic, Nina; Di Lisa, Fabio; Hell, Johannes W.; Shih, Jean C.; Paolocci, Nazareno; Xiang, Yang K.		Monoamine oxidase A and organic cation transporter 3 coordinate intracellular beta(1)AR signaling to calibrate cardiac contractile function	BASIC RESEARCH IN CARDIOLOGY	English	Article	66	0	0	BASIC RES CARDIOL	Basic Res. Cardiol.	DEC	2022	10.1007/s00395-022-00944-5	http://dx.doi.org/10.1007/s00395-022-00944-5
Kisioglu, SV; Habiboglu, I; Gunay, YE; Durak, S; Karakullukcu, S; Fidan, S	Kisioglu, Savas Volkan; Habiboglu, Ihsan; Gunay, Yasemin Emur; Durak, Serdar; Karakullukcu, Serdar; Fidan, Sami		Gastrointestinal Bleeding Risk Factors in Patients with Type 2 Diabetes Mellitus	JCPSP-JOURNAL OF THE COLLEGE OF PHYSICIANS AND SURGEONS PAKISTAN	English	Article	16	0	0	JCPSP-J COLL PHYSICI	JCPSP-J. Coll. Physicians Surg.	JAN	2022	10.29271/jcpsp.2022.01.15	http://dx.doi.org/10.29271/jcpsp.2022.01.15
Ku, EJ; Kim, BR; Lee, JI; Lee, YK; Oh, TJ; Jang, HC; Choi, SH	Ku, Eu Jeong; Kim, Bo-Rahm; Lee, Jee-In; Lee, Yun Kyung; Oh, Tae Jung; Jang, Hak C.; Choi, Sung Hee		The Anti-Atherosclerosis Effect of Anakinra, a Recombinant Human Interleukin-1 Receptor Antagonist, in Apolipoprotein E Knockout Mice	INTERNATIONAL JOURNAL OF MOLECULAR SCIENCES	English	Article	49	0	0	INT J MOL SCI	Int. J. Mol. Sci.	MAY	2022	10.3390/ijms23094906	http://dx.doi.org/10.3390/ijms23094906
Fu, AZ; Feng, X; Ashton, V; Kharat, A	Fu, Alex Z.; Feng, Xue; Ashton, Veronica; Kharat, Akshay		Risk factors for recurrent venous thromboembolism: a real-world analysis	BLOOD COAGULATION & FIBRINOLYSIS	English	Article	38	0	0	BLOOD COAGUL FIBRIN	Blood Coagul. Fibrinolysis	SEP	2022	10.1097/MBC.0000000000001140	http://dx.doi.org/10.1097/MBC.0000000000001140
Qi, JY; Yang, YK; Jiang, C; Zhao, Y; Wu, YC; Han, X; Jing, X; Wu, ZL; Chu, L	Qi, Jia-ying; Yang, Ya-kun; Jiang, Chuan; Zhao, Yang; Wu, Yong-chao; Han, Xue; Jing, Xuan; Wu, Zhong-lin; Chu, Li		Exploring the Mechanism of Danshensu in the Treatment of Doxorubicin-Induced Cardiotoxicity Based on Network Pharmacology and Experimental Evaluation	FRONTIERS IN CARDIOVASCULAR MEDICINE	English	Article	68	0	0	FRONT CARDIOVASC MED	Front. Cardiovasc. Med.	FEB 28	2022	10.3389/fcvm.2022.827975	http://dx.doi.org/10.3389/fcvm.2022.827975
Gao, G; Fu, LY; Xu, YN; Tao, L; Guo, T; Fang, GQ; Zhang, GQ; Wang, SQ; Qin, T; Luo, P; Shen, XC	Gao, Ge; Fu, Lingyun; Xu, Yini; Tao, Ling; Guo, Ting; Fang, Guanqin; Zhang, Guangqiong; Wang, Shengquan; Qin, Ti; Luo, Peng; Shen, Xiangchun		Cyclovirobuxine D Ameliorates Experimental Diabetic Cardiomyopathy by Inhibiting Cardiomyocyte Pyroptosis via NLRP3 in vivo and in vitro	FRONTIERS IN PHARMACOLOGY	English	Article	34	0	0	FRONT PHARMACOL	Front. Pharmacol.	JUL 5	2022	10.3389/fphar.2022.906548	http://dx.doi.org/10.3389/fphar.2022.906548
Shiau, AL; Fang, SY; Hsu, CH; Chiu, MH; Lam, CF; Wu, CL; Roan, JN	Shiau, Ai-Li; Fang, Shih-Yuan; Hsu, Chih-Hsin; Chiu, Meng-Hsuan; Lam, Chen-Fuh; Wu, Chao-Liang; Roan, Jun-Neng		Prothymosin alpha Gene Transfer Modulates Myocardial Remodeling after Ischemia-Reperfusion Injury	ACTA CARDIOLOGICA SINICA	English	Article	32	0	0	ACTA CARDIOL SIN	Acta Cardiol. Sin.	MAR	2022	10.6515/ACS.202203_38(2).20211115A	http://dx.doi.org/10.6515/ACS.202203_38(2).20211115A
Caiati, C; Argentiero, A; Favale, S; Lepera, ME	Caiati, Carlo; Argentiero, Adriana; Favale, Stefano; Lepera, Mario Erminio		Cardiorenal Syndrome Triggered by Slowly Progressive Drugs Toxicity-Induced Renal Failure along with Minimal Mitral Disease: A Case Report	ENDOCRINE METABOLIC & IMMUNE DISORDERS-DRUG TARGETS	English	Article	38	0	0	ENDOCR METAB IMMUNE	Endocr. Metab. Immune Disord.-Drug Targets		2022	10.2174/1381612828666220412093734	http://dx.doi.org/10.2174/1381612828666220412093734
Ozenberger, K; Alexander, GC; Shin, JI; Whitsel, EA; Qato, DM	Ozenberger, Katharine; Alexander, G. Caleb; Shin, Jung-Im; Whitsel, Eric A.; Qato, Dima M.		Use of prescription medications with cardiovascular adverse effects among older adults in the United States	PHARMACOEPIDEMIOLOGY AND DRUG SAFETY	English	Article	37	0	0	PHARMACOEPIDEM DR S	Pharmacoepidemiol. Drug Saf.	OCT	2022	10.1002/pds.5477	http://dx.doi.org/10.1002/pds.5477
Xi, R; Wan, YX; Yang, LH; Zhang, JY; Yang, L; Yang, S; Chai, R; Mu, FC; Sun, QT; Yan, R; Wu, ZF; Li, SJ	Xi, Rui; Wan, Yongxin; Yang, Lihong; Zhang, Jingying; Yang, Liu; Yang, Shuai; Chai, Rui; Mu, Fengchen; Sun, Qiting; Yan, Rui; Wu, Zhifang; Li, Sijin		Investigating Celastrol's Anti-DCM Targets and Mechanisms via Network Pharmacology and Experimental Validation	BIOMED RESEARCH INTERNATIONAL	English	Article	39	0	0	BIOMED RES INT	Biomed Res. Int.	JUL 5	2022	10.1155/2022/7382130	http://dx.doi.org/10.1155/2022/7382130
Ravnskov, U; de Lorgeril, M; Kendrick, M; Diamond, DM	Ravnskov, Uffe; de Lorgeril, Michel; Kendrick, Malcolm; Diamond, David M.		Importance of Coagulation Factors as Critical Components of Premature Cardiovascular Disease in Familial Hypercholesterolemia	INTERNATIONAL JOURNAL OF MOLECULAR SCIENCES	English	Review	74	0	0	INT J MOL SCI	Int. J. Mol. Sci.	AUG	2022	10.3390/ijms23169146	http://dx.doi.org/10.3390/ijms23169146
Yan, XL; Wu, L; Gao, M; Yang, PJ; Yang, JJ; Deng, YZ	Yan, Xiaoliang; Wu, Lin; Gao, Min; Yang, Pengjie; Yang, Jinjing; Deng, Yongzhi		Omentin inhibits the resistin-induced hypertrophy of H9c2 cardiomyoblasts by inhibiting the TLR4/MyD88/NF-kappa B signaling pathway	EXPERIMENTAL AND THERAPEUTIC MEDICINE	English	Article	53	0	0	EXP THER MED	Exp. Ther. Med.	APR	2022	10.3892/etm.2022.11222	http://dx.doi.org/10.3892/etm.2022.11222
Ebrahim, HA; Kamar, SS; Haidara, MA; Latif, NSA; Abd Ellatif, M; ShamsEldeen, AM; Al-Ani, B; Dawood, AF	Ebrahim, Hasnaa A.; Kamar, Samaa S.; Haidara, Mohamed A.; Latif, Noha S. Abdel; Abd Ellatif, Mohamed; ShamsEldeen, Asmaa M.; Al-Ani, Bahjat; Dawood, Amal F.		Association of resveratrol with the suppression of TNF-alpha/NF-kB/iNOS/HIF-1 alpha axis-mediated fibrosis and systemic hypertension in thioacetamide-induced liver injury	NAUNYN-SCHMIEDEBERGS ARCHIVES OF PHARMACOLOGY	English	Article	42	0	0	N-S ARCH PHARMACOL	Naunyn-Schmiedebergs Arch. Pharmacol.	SEP	2022	10.1007/s00210-022-02264-w	http://dx.doi.org/10.1007/s00210-022-02264-w
Mareev, VY; Mareev, YV; Begrambekova, YL	Mareev, V. Yu; Mareev, Yu., V; Begrambekova, Yu. L.		COENZYME Q-10 IN THE TREATMENT OF PATIENTS WITH CHRONIC HEART FAILURE AND REDUCED LEFT VENTRICULAR EJECTION FRACTION: SYSTEMATIC REVIEW AND META-ANALYSIS	KARDIOLOGIYA	English	Review	50	0	0	KARDIOLOGIYA	Kardiologiya		2022	10.18087/cardio.2022.6.n2050	http://dx.doi.org/10.18087/cardio.2022.6.n2050
Wollenhaupt, J; Frisch, J; Harlacher, E; Wong, DWL; Jin, H; Schulte, C; Vondenhoff, S; Moellmann, J; Klinkhammer, BM; Zhang, L; Baleanu-Curaj, A; Liehn, EA; Speer, T; Kazakov, A; Werner, C; Vorst, EPCV; Selejan, SR; Hohl, M; Bohm, M; Kramann, R; Biessen, EAL; Lehrke, M; Marx, N; Jankowski, J; Maack, C; Boor, P; Roma, LP; Noels, H	Wollenhaupt, Julia; Frisch, Janina; Harlacher, Eva; Wong, Dickson W. L.; Jin, Han; Schulte, Corinna; Vondenhoff, Sonja; Moellmann, Julia; Klinkhammer, Barbara Mara; Zhang, Li; Baleanu-Curaj, Adelina; Liehn, Elisa A.; Speer, Thimoteus; Kazakov, Andrey; Werner, Christian; Vorst, Emiel P. C. van der; Selejan, Simina-Ramona; Hohl, Mathias; Bohm, Michael; Kramann, Rafael; Biessen, Erik A. L.; Lehrke, …		Pro-oxidative priming but maintained cardiac function in a broad spectrum of murine models of chronic kidney disease	REDOX BIOLOGY	English	Article	57	0	0	REDOX BIOL	Redox Biol.	OCT	2022	10.1016/j.redox.2022.102459	http://dx.doi.org/10.1016/j.redox.2022.102459
von Lewinski, D; Tripolt, NJ; Sourij, H; Pferschy, PN; Oulhaj, A; Alber, H; Gwechenberger, M; Martinek, M; Seidl, S; Moertl, D; Nurnberg, M; Roithinger, FX; Steinwender, C; Stuhlinger, M; Zirlik, A; Benedikt, M; Kolesnik, E; Wallner, M; Rohrer, U; Manninger, M; Scherr, D	von Lewinski, Dirk; Tripolt, Norbert J.; Sourij, Harald; Pferschy, Peter N.; Oulhaj, Abderrahim; Alber, Hannes; Gwechenberger, Marianne; Martinek, Martin; Seidl, Sebastian; Moertl, Deddo; Nurnberg, Michael; Roithinger, Franz Xaver; Steinwender, Clemens; Stuhlinger, Markus; Zirlik, Andreas; Benedikt, Martin; Kolesnik, Ewald; Wallner, Markus; Rohrer, Ursula; Manninger, Martin; Scherr, Daniel		Ertugliflozin to reduce arrhythmic burden in ICD/CRT patients (ERASe-trial)-A phase III study	AMERICAN HEART JOURNAL	English	Article	26	0	0	AM HEART J	Am. Heart J.	APR	2022	10.1016/j.ahj.2022.01.008	http://dx.doi.org/10.1016/j.ahj.2022.01.008
Mazzucchelli, R; Rodriguez-Martin, S; Crespi-Villarias, N; Garcia-Vadillo, A; Gil, M; Izquierdo-Esteban, L; Rodriguez-Miguel, A; Barreira-Hernandez, D; Fernandez-Anton, E; Garcia-Lledo, A; Pascual, A; Vitaloni, M; Verges, J; de Abajo, FJ	Mazzucchelli, Ramon; Rodriguez-Martin, Sara; Crespi-Villarias, Natalia; Garcia-Vadillo, Alberto; Gil, Miguel; Izquierdo-Esteban, Laura; Rodriguez-Miguel, Antonio; Barreira-Hernandez, Diana; Fernandez-Anton, Encarnacion; Garcia-Lledo, Alberto; Pascual, Aina; Vitaloni, Marianna; Verges, Josep; de Abajo, Francisco J.		Risk of ischaemic stroke among new users of glucosamine and chondroitin sulphate: a nested case-control study	THERAPEUTIC ADVANCES IN MUSCULOSKELETAL DISEASE	English	Article	46	0	0	THER ADV MUSCULOSKEL	Ther. Adv. Musculoskelet. Dis.	JUL	2022	10.1177/1759720X221113937	http://dx.doi.org/10.1177/1759720X221113937
Janiszewska, E; Kmieciak, A; Kacperczyk, M; Witkowska, A; Kratz, EM	Janiszewska, Ewa; Kmieciak, Agnieszka; Kacperczyk, Monika; Witkowska, Aleksandra; Kratz, Ewa Maria		The Influence of Clusterin Glycosylation Variability on Selected Pathophysiological Processes in the Human Body	OXIDATIVE MEDICINE AND CELLULAR LONGEVITY	English	Review	165	0	0	OXID MED CELL LONGEV	Oxidative Med. Cell. Longev.	AUG 28	2022	10.1155/2022/7657876	http://dx.doi.org/10.1155/2022/7657876
Cao, SH; Xue, JX; Chen, L; Hao, Y; Lu, MJ; Feng, M; Wang, HH; Zhou, J; Yao, C	Cao, Sihan; Xue, Jingxian; Chen, Lu; Hao, Yun; Lu, Meijuan; Feng, Ming; Wang, Huanhuan; Zhou, Jun; Yao, Chang		Effects of the Chinese herbal medicine Hong Huang decoction, on myocardial injury in breast cancer patients who underwent anthracycline-based chemotherapy	FRONTIERS IN CARDIOVASCULAR MEDICINE	English	Article	50	0	0	FRONT CARDIOVASC MED	Front. Cardiovasc. Med.	JUL 22	2022	10.3389/fcvm.2022.921753	http://dx.doi.org/10.3389/fcvm.2022.921753
Silveira, MAD; de Souza, SP; Galvao, EBD; Teixeira, MB; Gomes, MMD; Damiani, LP; Bahiense, BA; Cabral, JB; De Oliveira, CWLM; Mascarenhas, TR; Pinheiro, PCG; Alves, MS; de Melo, RMV; Berretta, AA; Leite, FM; Nonaka, CKV; Souza, BSD; Mendes, AVA; da Guarda, SF; Passos, RD	Duarte Silveira, Marcelo Augusto; de Souza, Sergio Pinto; dos Santos Galvao, Erica Batista; Teixeira, Mauricio Brito; Dantas Gomes, Marcel Miranda; Damiani, Lucas Petri; Bahiense, Bruno Andrade; Cabral, Julia Barros; Luiz Macedo De Oliveira, Cicero Wandson; Mascarenhas, Talita Rocha; Guedes Pinheiro, Priscila Carvalho; Alves, Milena Souza; Vieira de Melo, Rodrigo Morel; Berretta, Andresa Aparecid…		The use of standardized Brazilian green propolis extract (EPP-AF) as an adjunct treatment for hospitalized COVID-19 patients (BeeCovid2): a structured summary of a study protocol for a randomized controlled trial	TRIALS	English	Article	20	0	0	TRIALS	Trials	APR 4	2022	10.1186/s13063-022-06176-1	http://dx.doi.org/10.1186/s13063-022-06176-1
Lv, JC; Zhao, D; Zhao, G; Xie, Z	Lv, Junchao; Zhao, Di; Zhao, Gang; Xie, Zhen		Efficacy and safety of butylphthalide in secondary prevention of stroke: study protocol for a multicenter, real world trial based on Internet	BMC NEUROLOGY	English	Article	29	0	0	BMC NEUROL	BMC Neurol.	AUG 19	2022	10.1186/s12883-022-02815-x	http://dx.doi.org/10.1186/s12883-022-02815-x
Woelkart, G; Stessel, H; Fassett, E; Teschl, E; Friedl, K; Trummer, M; Schrammel, A; Kollau, A; Mayer, B; Fassett, J	Woelkart, Gerald; Stessel, Heike; Fassett, Erin; Teschl, Eva; Friedl, Katrin; Trummer, Modesta; Schrammel, Astrid; Kollau, Alexander; Mayer, Bernd; Fassett, John		Adenosine kinase (ADK) inhibition with ABT-702 induces ADK protein degradation and a distinct form of sustained cardioprotection	EUROPEAN JOURNAL OF PHARMACOLOGY	English	Article	90	0	0	EUR J PHARMACOL	Eur. J. Pharmacol.	JUL 15	2022	10.1016/j.ejphar.2022.175050	http://dx.doi.org/10.1016/j.ejphar.2022.175050
Shantsila, E; Koziel-Siolkowska, M; Lip, GYH	Shantsila, Eduard; Koziel-Siolkowska, Monika; Lip, Gregory Y. H.		Antiplatelet agents and anticoagulants for hypertension	COCHRANE DATABASE OF SYSTEMATIC REVIEWS	English	Review	111	0	0	COCHRANE DB SYST REV	Cochrane Database Syst Rev.		2022	10.1002/14651858.CD003186.pub4	http://dx.doi.org/10.1002/14651858.CD003186.pub4
Zaman, A; Banday, AA	Zaman, Asif; Banday, Anees A.		Angiotensin (1-7) protects against renal ischemia-reperfusion injury via regulating expression of NRF2 and microRNAs in Fisher 344 rats	AMERICAN JOURNAL OF PHYSIOLOGY-RENAL PHYSIOLOGY	English	Article	81	0	0	AM J PHYSIOL-RENAL	Am. J. Physiol.-Renal Physiol.	JUL	2022	10.1152/ajprenal.00283.2021	http://dx.doi.org/10.1152/ajprenal.00283.2021
Mazur-Kurach, P; Fraczek, B; Klimek, AT	Mazur-Kurach, Paulina; Fraczek, Barbara; Klimek, Andrzej T.		Does Multi-Strain Probiotic Supplementation Impact the Effort Capacity of Competitive Road Cyclists?	INTERNATIONAL JOURNAL OF ENVIRONMENTAL RESEARCH AND PUBLIC HEALTH	English	Article	79	0	0	INT J ENV RES PUB HE	Int. J. Environ. Res. Public Health	OCT	2022	10.3390/ijerph191912205	http://dx.doi.org/10.3390/ijerph191912205
Kruik-Kolloffel, WJ; Vallejo-Yague, E; Movig, KLL; Linssen, GCM; Heintjes, EM; van der Palen, J	Kruik-Kolloffel, Willemien J.; Vallejo-Yague, Enriqueta; Movig, Kris L. L.; Linssen, Gerard C. M.; Heintjes, Edith M.; van der Palen, Job		Non-cardiovascular medication and readmission for heart failure: an observational cohort study	INTERNATIONAL JOURNAL OF CLINICAL PHARMACY	English	Article	29	0	0	INT J CLIN PHARM-NET	Int. J. Clin. Phar,.	JUN	2022	10.1007/s11096-022-01418-3	http://dx.doi.org/10.1007/s11096-022-01418-3
Mapelli, M; Amelotti, N; Andreini, D; Baggiano, A; Campodonico, J; Moltrasio, M; Majocchi, B; Mantegazza, V; Vignati, C; Ribatti, V; Catto, V; Sicuso, R; Moltrasio, M; Pontone, G; Agostoni, P	Mapelli, Massimo; Amelotti, Nicola; Andreini, Daniele; Baggiano, Andrea; Campodonico, Jeness; Moltrasio, Massimo; Majocchi, Benedetta; Mantegazza, Valentina; Vignati, Carlo; Ribatti, Valentina; Catto, Valentina; Sicuso, Rita; Moltrasio, Marco; Pontone, Gianluca; Agostoni, Piergiuseppe		A case of myopericarditis recurrence after third dose of BNT162b2 vaccine against SARS-CoV-2 in a young subject: link or causality?	EUROPEAN HEART JOURNAL SUPPLEMENTS	English	Article	13	0	0	EUR HEART J SUPPL	Eur. Heart J. Suppl.	MAY 18	2022	10.1093/eurheartj/suac018	http://dx.doi.org/10.1093/eurheartj/suac018
Perrin, G; Arnoux, A; Berdot, S; Katsahian, S; Danchin, N; Sabatier, B	Perrin, Germain; Arnoux, Armelle; Berdot, Sarah; Katsahian, Sandrine; Danchin, Nicolas; Sabatier, Brigitte		Association Between Exposure to Effervescent Paracetamol and Hospitalization for Acute Heart Failure: A Case-Crossover Study	JOURNAL OF CLINICAL PHARMACOLOGY	English	Article	32	0	0	J CLIN PHARMACOL	J. Clin. Pharmacol.	JUL	2022	10.1002/jcph.2027	http://dx.doi.org/10.1002/jcph.2027
Elinson, MN; Ryzhkova, YE; Ryzhkov, FV; Fakhrutdinov, AN	Elinson, Michail N.; Ryzhkova, Yuliya E.; Ryzhkov, Fedor, V; Fakhrutdinov, Artem N.		Kojic acid aldol adduct with isatin as inhibitors of pyruvate dehydrogenase kinase	JOURNAL OF HETEROCYCLIC CHEMISTRY	English	Article	73	0	0	J HETEROCYCLIC CHEM	J. Heterocycl. Chem.	APR	2022	10.1002/jhet.4419	http://dx.doi.org/10.1002/jhet.4419
Howard, ZM; Gomatam, CK; Piepho, AB; Rafael-Fortney, JA	Howard, Zachary M.; Gomatam, Chetan K.; Piepho, Arden B.; Rafael-Fortney, Jill A.		Mineralocorticoid Receptor Signaling in the Inflammatory Skeletal Muscle Microenvironments of Muscular Dystrophy and Acute Injury	FRONTIERS IN PHARMACOLOGY	English	Review	79	0	0	FRONT PHARMACOL	Front. Pharmacol.	JUN 28	2022	10.3389/fphar.2022.942660	http://dx.doi.org/10.3389/fphar.2022.942660
Tardif, JC; Bouabdallaoui, N; L'Allier, PL; Gaudet, D; Shah, BI; Pillinger, MH; Lopez-Sendon, J; da Luz, P; Verret, L; Audet, S; Dupuis, J; Denault, A; Pelletier, M; Tessier, PA; Samson, S; Fortin, D; Tardif, JD; Busseuil, D; Goulet, E; Lacoste, C; Dubois, A; Joshi, AY; Waters, DD; Hsue, P; Lepor, NE; Lesage, F; Sainturet, N; Roy-Clavel, E; Bassevitch, Z; Orfanos, A; Stamatescu, G; Gregoire, JC; …	Tardif, Jean-Claude; Bouabdallaoui, Nadia; L'Allier, Philippe L.; Gaudet, Daniel; Shah, Binita; Pillinger, Michael H.; Lopez-Sendon, Jose; da Luz, Protasio; Verret, Lucie; Audet, Sylvia; Dupuis, Jocelyn; Denault, Andre; Pelletier, Martin; Tessier, Philippe A.; Samson, Sarah; Fortin, Denis; Tardif, Jean-Daniel; Busseuil, David; Goulet, Elisabeth; Lacoste, Chantal; Dubois, Anick; Joshi, Avni Y.; Wa…		Colchicine for community-treated patients with COVID-19 (COLCORONA): a phase 3, randomised, double-blinded, adaptive, placebo-controlled, multicentre trial	LANCET RESPIRATORY MEDICINE	English	Article	30	102	103	LANCET RESP MED	Lancet Resp. Med.	AUG	2021	10.1016/S2213-2600(21)00222-8	http://dx.doi.org/10.1016/S2213-2600(21)00222-8
Agarwal, R; Kolkhof, P; Bakris, G; Bauersachs, J; Haller, H; Wada, T; Zannad, F	Agarwal, Rajiv; Kolkhof, Peter; Bakris, George; Bauersachs, Johann; Haller, Hermann; Wada, Takashi; Zannad, Faiez		Steroidal and non-steroidal mineralocorticoid receptor antagonists in cardiorenal medicine	EUROPEAN HEART JOURNAL	English	Review	85	94	95	EUR HEART J	Eur. Heart J.	JAN 7	2021	10.1093/eurheartj/ehaa736	http://dx.doi.org/10.1093/eurheartj/ehaa736
Stark, K; Massberg, S	Stark, Konstantin; Massberg, Steffen		Interplay between inflammation and thrombosis in cardiovascular pathology	NATURE REVIEWS CARDIOLOGY	English	Review	237	79	80	NAT REV CARDIOL	Nat. Rev. Cardiol.	SEP	2021	10.1038/s41569-021-00552-1	http://dx.doi.org/10.1038/s41569-021-00552-1
Koushki, K; Shahbaz, SK; Mashayekhi, K; Sadeghi, M; Zayeri, ZD; Taba, MY; Banach, M; Al-Rasadi, K; Johnston, TP; Sahebkar, A	Koushki, Khadijeh; Shahbaz, Sanaz Keshavarz; Mashayekhi, Kazem; Sadeghi, Mahvash; Zayeri, Zeinab Deris; Taba, Mahdieh Yousefi; Banach, Maciej; Al-Rasadi, Khalid; Johnston, Thomas P.; Sahebkar, Amirhossein		Anti-inflammatory Action of Statins in Cardiovascular Disease: the Role of Inflammasome and Toll-Like Receptor Pathways	CLINICAL REVIEWS IN ALLERGY & IMMUNOLOGY	English	Article	214	72	75	CLIN REV ALLERG IMMU	Clin. Rev. Allergy Immunol.	APR	2021	10.1007/s12016-020-08791-9	http://dx.doi.org/10.1007/s12016-020-08791-9
Libby, P	Libby, Peter		Inflammation in Atherosclerosis-No Longer a Theory	CLINICAL CHEMISTRY	English	Review	88	67	66	CLIN CHEM	Clin. Chem.	JAN	2021	10.1093/clinchem/hvaa275	http://dx.doi.org/10.1093/clinchem/hvaa275
Djuricic, I; Calder, PC	Djuricic, Ivana; Calder, Philip C.		Beneficial Outcomes of Omega-6 and Omega-3 Polyunsaturated Fatty Acids on Human Health: An Update for 2021	NUTRIENTS	English	Review	206	64	65	NUTRIENTS	Nutrients	JUL	2021	10.3390/nu13072421	http://dx.doi.org/10.3390/nu13072421
Montaigne, D; Butruille, L; Staels, B	Montaigne, David; Butruille, Laura; Staels, Bart		PPAR control of metabolism and cardiovascular functions	NATURE REVIEWS CARDIOLOGY	English	Review	187	63	63	NAT REV CARDIOL	Nat. Rev. Cardiol.	DEC	2021	10.1038/s41569-021-00569-6	http://dx.doi.org/10.1038/s41569-021-00569-6
Boutouyrie, P; Chowienczyk, P; Humphrey, JD; Mitchell, GF	Boutouyrie, Pierre; Chowienczyk, Phil; Humphrey, Jay D.; Mitchell, Gary F.		Arterial Stiffness and Cardiovascular Risk in Hypertension	CIRCULATION RESEARCH	English	Article	203	52	54	CIRC RES	Circ.Res.	APR 2	2021	10.1161/CIRCRESAHA.121.318061	http://dx.doi.org/10.1161/CIRCRESAHA.121.318061
Lafuse, WP; Wozniak, DJ; Rajaram, MVS	Lafuse, William P.; Wozniak, Daniel J.; Rajaram, Murugesan V. S.		Role of Cardiac Macrophages on Cardiac Inflammation, Fibrosis and Tissue Repair	CELLS	English	Review	214	48	50	CELLS-BASEL	Cells	JAN	2021	10.3390/cells10010051	http://dx.doi.org/10.3390/cells10010051
Hansildaar, R; Vedder, D; Baniaamam, M; Tausche, AK; Gerritsen, M; Nurmohamed, MT	Hansildaar, Romy; Vedder, Daisy; Baniaamam, Milad; Tausche, Anne-Kathrin; Gerritsen, Martijn; Nurmohamed, Michael T.		Cardiovascular risk in inflammatory arthritis: rheumatoid arthritis and gout	LANCET RHEUMATOLOGY	English	Review	127	47	48	LANCET RHEUMATOL	Lancet Rheumatol.	JAN	2021	10.1016/S2665-9913(20)30221-6	http://dx.doi.org/10.1016/S2665-9913(20)30221-6
Ridker, PM; Rane, M	Ridker, Paul M.; Rane, Manas		Interleukin-6 Signaling and Anti-Interleukin-6 Therapeutics in Cardiovascular Disease	CIRCULATION RESEARCH	English	Review	162	42	43	CIRC RES	Circ.Res.	MAY 28	2021	10.1161/CIRCRESAHA.121.319077	http://dx.doi.org/10.1161/CIRCRESAHA.121.319077
Li, Y; Chen, X; Jin, RH; Chen, L; Dang, M; Cao, H; Dong, Y; Cai, BL; Bai, G; Gooding, JJ; Liu, SY; Zou, DH; Zhang, ZY; Yang, C	Li, Yan; Chen, Xin; Jin, Ronghua; Chen, Lu; Dang, Ming; Cao, Hao; Dong, Yun; Cai, Bolei; Bai, Guo; Gooding, J. Justin; Liu, Shiyu; Zou, Duohong; Zhang, Zhiyuan; Yang, Chi		Injectable hydrogel with MSNs/microRNA-21-5p delivery enables both immunomodification and enhanced angiogenesis for myocardial infarction therapy in pigs	SCIENCE ADVANCES	English	Article	59	41	41	SCI ADV	Sci. Adv.	FEB	2021	10.1126/sciadv.abd6740	http://dx.doi.org/10.1126/sciadv.abd6740
Salehi, B; Quispe, C; Sharifi-Rad, J; Cruz-Martins, N; Nigam, M; Mishra, AP; Konovalov, DA; Orobinskaya, V; Abu-Reidah, IM; Zam, W; Sharopov, F; Venneri, T; Capasso, R; Kukula-Koch, W; Wawruszak, A; Koch, W	Salehi, Bahare; Quispe, Cristina; Sharifi-Rad, Javad; Cruz-Martins, Natalia; Nigam, Manisha; Mishra, Abhay Prakash; Konovalov, Dmitryi Alexeevich; Orobinskaya, Valeriya; Abu-Reidah, Ibrahim M.; Zam, Wissam; Sharopov, Farukh; Venneri, Tommaso; Capasso, Raffaele; Kukula-Koch, Wirginia; Wawruszak, Anna; Koch, Wojciech		Phytosterols: From Preclinical Evidence to Potential Clinical Applications	FRONTIERS IN PHARMACOLOGY	English	Review	150	39	40	FRONT PHARMACOL	Front. Pharmacol.	JAN 14	2021	10.3389/fphar.2020.599959	http://dx.doi.org/10.3389/fphar.2020.599959
Unsal, V; Cicek, M; Sabancilar, I	Unsal, Velid; Cicek, Mustafa; Sabancilar, Ilhan		Toxicity of carbon tetrachloride, free radicals and role of antioxidants	REVIEWS ON ENVIRONMENTAL HEALTH	English	Review	148	36	37	REV ENVIRON HEALTH	Rev. Environ. Health		2021	10.1515/reveh-2020-0048	http://dx.doi.org/10.1515/reveh-2020-0048
Correa, BL; El Harane, N; Gomez, I; Hocine, HR; Vilar, J; Desgres, M; Bellamy, V; Keirththana, K; Guillas, C; Perotto, M; Pidial, L; Alayrac, P; Tran, T; Tan, S; Hamada, T; Charron, D; Brisson, A; Renault, NK; Al-Daccak, R; Menasche, P; Silvestre, JS	Correa, Bruna Lima; El Harane, Nadia; Gomez, Ingrid; Hocine, Hocine Rachid; Vilar, Jose; Desgres, Manon; Bellamy, Valerie; Keirththana, Kamaleswaran; Guillas, Chloe; Perotto, Maria; Pidial, Laetitia; Alayrac, Paul; Thi Tran; Tan, Sisareuth; Hamada, Thomas; Charron, Dominique; Brisson, Alain; Renault, Nisa K.; Al-Daccak, Reem; Menasche, Philippe; Silvestre, Jean-Sebastien		Extracellular vesicles from human cardiovascular progenitors trigger a reparative immune response in infarcted hearts	CARDIOVASCULAR RESEARCH	English	Article	71	33	33	CARDIOVASC RES	Cardiovasc. Res.	JAN 1	2021	10.1093/cvr/cvaa028	http://dx.doi.org/10.1093/cvr/cvaa028
Rohatgi, A; Westerterp, M; von Eckardstein, A; Remaley, A; Rye, KA	Rohatgi, Anand; Westerterp, Marit; von Eckardstein, Arnold; Remaley, Alan; Rye, Kerry-Anne		HDL in the 21st Century A Multifunctional Roadmap for Future HDL Research	CIRCULATION	English	Article	117	34	33	CIRCULATION	Circulation	JUN 8	2021	10.1161/CIRCULATIONAHA.120.044221	http://dx.doi.org/10.1161/CIRCULATIONAHA.120.044221
Kreider, RB; Stout, JR	Kreider, Richard B.; Stout, Jeffery R.		Creatine in Health and Disease	NUTRIENTS	English	Review	334	33	33	NUTRIENTS	Nutrients	FEB	2021	10.3390/nu13020447	http://dx.doi.org/10.3390/nu13020447
Imazio, M; Nidorf, M	Imazio, Massimo; Nidorf, Mark		Colchicine and the heart	EUROPEAN HEART JOURNAL	English	Review	50	30	32	EUR HEART J	Eur. Heart J.	JUL 21	2021	10.1093/eurheartj/ehab221	http://dx.doi.org/10.1093/eurheartj/ehab221
Vaidya, K; Tucker, B; Kurup, R; Khandkar, C; Pandzic, E; Barraclough, J; Machet, J; Misra, A; Kavurma, M; Martinez, G; Rye, KA; Cochran, BJ; Patel, S	Vaidya, Kaivan; Tucker, Bradley; Kurup, Rahul; Khandkar, Chinmay; Pandzic, Elvis; Barraclough, Jennifer; Machet, Joshua; Misra, Ashish; Kavurma, Mary; Martinez, Gonzalo; Rye, Kerry-Anne; Cochran, Blake J.; Patel, Sanjay		Colchicine Inhibits Neutrophil Extracellular Trap Formation in Patients With Acute Coronary Syndrome After Percutaneous Coronary Intervention	JOURNAL OF THE AMERICAN HEART ASSOCIATION	English	Article	39	31	32	J AM HEART ASSOC	J. Am. Heart Assoc.	JAN 5	2021	10.1161/JAHA.120.018993	http://dx.doi.org/10.1161/JAHA.120.018993
Kologrivova, I; Shtatolkina, M; Suslova, T; Ryabov, V	Kologrivova, Irina; Shtatolkina, Marina; Suslova, Tatiana; Ryabov, Vyacheslav		Cells of the Immune System in Cardiac Remodeling: Main Players in Resolution of Inflammation and Repair After Myocardial Infarction	FRONTIERS IN IMMUNOLOGY	English	Review	157	27	29	FRONT IMMUNOL	Front. Immunol.	APR 2	2021	10.3389/fimmu.2021.664457	http://dx.doi.org/10.3389/fimmu.2021.664457
Qu, ZH; Liu, AL; Li, PH; Liu, CW; Xiao, WJ; Huang, JN; Liu, ZH; Zhang, S	Qu, Zhihao; Liu, Ailing; Li, Penghui; Liu, Changwei; Xiao, Wenjun; Huang, Jianan; Liu, Zhonghua; Zhang, Sheng		Advances in physiological functions and mechanisms of (-)-epicatechin	CRITICAL REVIEWS IN FOOD SCIENCE AND NUTRITION	English	Review	221	27	28	CRIT REV FOOD SCI	Crit. Rev. Food Sci. Nutr.	JAN 19	2021	10.1080/10408398.2020.1723057	http://dx.doi.org/10.1080/10408398.2020.1723057
Peng, KY; Gu, JF; Su, SL; Zhu, Y; Guo, JM; Qian, DW; Duan, JA	Peng, Ke-Yu; Gu, Jun-Fei; Su, Shu-Lan; Zhu, Yue; Guo, Jian-Ming; Qian, Da-Wei; Duan, Jin-Ao		Salvia miltiorrhiza stems and leaves total phenolic acids combination with tanshinone protect against DSS-induced ulcerative colitis through inhibiting TLR4/PI3K/AKT/mTOR signaling pathway in mice	JOURNAL OF ETHNOPHARMACOLOGY	English	Article	32	24	26	J ETHNOPHARMACOL	J. Ethnopharmacol.	JAN 10	2021	10.1016/j.jep.2020.113052	http://dx.doi.org/10.1016/j.jep.2020.113052
Ries, W; Torzewski, J; Heigl, F; Pfluecke, C; Kelle, S; Darius, H; Ince, H; Mitzner, S; Nordbeck, P; Butter, C; Skarabis, H; Sheriff, A; Garlichs, CD	Ries, Wolfgang; Torzewski, Jan; Heigl, Franz; Pfluecke, Christian; Kelle, Sebastian; Darius, Harald; Ince, Hueseyin; Mitzner, Steffen; Nordbeck, Peter; Butter, Christian; Skarabis, Horst; Sheriff, Ahmed; Garlichs, Christoph D.		C-Reactive Protein Apheresis as Anti-inflammatory Therapy in Acute Myocardial Infarction: Results of the CAMI-1 Study	FRONTIERS IN CARDIOVASCULAR MEDICINE	English	Article	55	25	25	FRONT CARDIOVASC MED	Front. Cardiovasc. Med.	MAR 10	2021	10.3389/fcvm.2021.591714	http://dx.doi.org/10.3389/fcvm.2021.591714
Ferreira, JP; Verdonschot, J; Wang, P; Pizard, A; Collier, T; Ahmed, FZ; Brunner-La-Rocca, HP; Clark, AL; Cosmi, F; Cuthbert, J; Diez, J; Edelmann, F; Girerd, N; Gonzalez, A; Grojean, S; Hazebroek, M; Khan, J; Latini, R; Mamas, MA; Mariottoni, B; Mujaj, B; Pellicori, P; Petutschnigg, J; Pieske, B; Rossignol, P; Rouet, P; Staessen, JA; Cleland, JGF; Heymans, S; Zannad, F	Ferreira, Joao Pedro; Verdonschot, Job; Wang, Ping; Pizard, Anne; Collier, Timothy; Ahmed, Fozia Z.; Brunner-La-Rocca, Hans-Peter; Clark, Andrew L.; Cosmi, Franco; Cuthbert, Joe; Diez, Javier; Edelmann, Frank; Girerd, Nicolas; Gonzalez, Arantxa; Grojean, Stephanie; Hazebroek, Mark; Khan, Javed; Latini, Roberto; Mamas, Mamas A.; Mariottoni, Beatrice; Mujaj, Blerim; Pellicori, Pierpaolo; Petutschni…		Proteomic and Mechanistic Analysis of Spironolactone in Patients at Risk for HF	JACC-HEART FAILURE	English	Article	31	25	25	JACC-HEART FAIL	JACC-Heart Fail.	APR	2021	10.1016/j.jchf.2020.11.010	http://dx.doi.org/10.1016/j.jchf.2020.11.010
Libby, P	Libby, Peter		Targeting Inflammatory Pathways in Cardiovascular Disease: The Inflammasome, Interleukin-1, Interleukin-6 and Beyond	CELLS	English	Review	131	23	24	CELLS-BASEL	Cells	APR	2021	10.3390/cells10040951	http://dx.doi.org/10.3390/cells10040951
Daseke, MJ; Chalise, U; Becirovic-Agic, M; Salomon, JD; Cook, LM; Case, AJ; Lindsey, ML	Daseke, Michael J., II; Chalise, Upendra; Becirovic-Agic, Mediha; Salomon, Jeffrey D.; Cook, Leah M.; Case, Adam J.; Lindsey, Merry L.		Neutrophil signaling during myocardial infarction wound repair	CELLULAR SIGNALLING	English	Review	118	22	23	CELL SIGNAL	Cell. Signal.	JAN	2021	10.1016/j.cellsig.2020.109816	http://dx.doi.org/10.1016/j.cellsig.2020.109816
Niculet, E; Chioncel, V; Elisei, AM; Miulescu, M; Buzia, OD; Nwabudike, LC; Craescu, M; Draganescu, M; Bujoreanu, F; Marinescu, E; Arbune, M; Radaschin, DS; Bobeica, C; Nechita, A; Tatu, AL	Niculet, Elena; Chioncel, Valentin; Elisei, Alina M.; Miulescu, Magdalena; Buzia, Olimpia D.; Nwabudike, Lawrence C.; Craescu, Mihaela; Draganescu, Miruna; Bujoreanu, Florin; Marinescu, Elisabeta; Arbune, Manuela; Radaschin, Diana Sabina; Bobeica, Carmen; Nechita, Aurel; Tatu, Alin L.		Multifactorial expression of IL-6 with update on COVID-19 and the therapeutic strategies of its blockade (Review)	EXPERIMENTAL AND THERAPEUTIC MEDICINE	English	Review	112	23	23	EXP THER MED	Exp. Ther. Med.	MAR	2021	10.3892/etm.2021.9693	http://dx.doi.org/10.3892/etm.2021.9693
Schiattarella, GG; Sequeira, V; Ameri, P	Schiattarella, Gabriele G.; Sequeira, Vasco; Ameri, Pietro		Distinctive patterns of inflammation across the heart failure syndrome	HEART FAILURE REVIEWS	English	Article	94	23	23	HEART FAIL REV	Heart Fail. Rev.	NOV	2021	10.1007/s10741-020-09949-5	http://dx.doi.org/10.1007/s10741-020-09949-5
Battineni, G; Sagaro, GG; Chintalapudi, N; Amenta, F; Tomassoni, D; Tayebati, SK	Battineni, Gopi; Sagaro, Getu Gamo; Chintalapudi, Nalini; Amenta, Francesco; Tomassoni, Daniele; Tayebati, Seyed Khosrow		Impact of Obesity-Induced Inflammation on Cardiovascular Diseases (CVD)	INTERNATIONAL JOURNAL OF MOLECULAR SCIENCES	English	Review	106	21	23	INT J MOL SCI	Int. J. Mol. Sci.	MAY	2021	10.3390/ijms22094798	http://dx.doi.org/10.3390/ijms22094798
Ma, Z; Song, JJ; Martin, S; Yang, XC; Zhong, JC	Ma, Zheng; Song, Juan-Juan; Martin, Sara; Yang, Xin-Chun; Zhong, Jiu-Chang		The Elabela-APJ axis: a promising therapeutic target for heart failure	HEART FAILURE REVIEWS	English	Article	80	22	22	HEART FAIL REV	Heart Fail. Rev.	SEP	2021	10.1007/s10741-020-09957-5	http://dx.doi.org/10.1007/s10741-020-09957-5
Pearce, L; Davidson, SM; Yellon, DM	Pearce, Lucie; Davidson, Sean M.; Yellon, Derek M.		Does remote ischaemic conditioning reduce inflammation? A focus on innate immunity and cytokine response	BASIC RESEARCH IN CARDIOLOGY	English	Review	158	21	21	BASIC RES CARDIOL	Basic Res. Cardiol.	FEB 24	2021	10.1007/s00395-021-00852-0	http://dx.doi.org/10.1007/s00395-021-00852-0
Gao, RF; Li, X; Xiang, HY; Yang, H; Lv, CY; Sun, XL; Chen, HZ; Gao, Y; Yang, JS; Luo, W; Yang, YQ; Tang, YH	Gao, Ri-Feng; Li, Xiao; Xiang, Hai-Yan; Yang, Heng; Lv, Chun-Yu; Sun, Xiao-Lei; Chen, Hong-Zhang; Gao, Yang; Yang, Jue-Sheng; Luo, Wei; Yang, Yi-Qing; Tang, Yan-Hua		The covalent NLRP3-inflammasome inhibitor Oridonin relieves myocardial infarction induced myocardial fibrosis and cardiac remodeling in mice	INTERNATIONAL IMMUNOPHARMACOLOGY	English	Article	33	19	21	INT IMMUNOPHARMACOL	Int. Immunopharmacol.	JAN	2021	10.1016/j.intimp.2020.107133	http://dx.doi.org/10.1016/j.intimp.2020.107133
Mewton, N; Roubille, F; Bresson, D; Prieur, C; Bouleti, C; Bochaton, T; Ivanes, F; Dubreuil, O; Biere, L; Hayek, A; Derimay, F; Akodad, M; Alos, B; Haider, L; El Jonhy, N; Daw, R; De Bourguignon, C; Dhelens, C; Finet, G; Bonnefoy-Cudraz, E; Bidaux, G; Boutitie, F; Maucort-Boulch, D; Croisille, P; Rioufol, G; Prunier, F; Angoulvant, D	Mewton, Nathan; Roubille, Francois; Bresson, Didier; Prieur, Cyril; Bouleti, Claire; Bochaton, Thomas; Ivanes, Fabrice; Dubreuil, Olivier; Biere, Loic; Hayek, Ahmad; Derimay, Francois; Akodad, Mariama; Alos, Benjamin; Haider, Lamis; El Jonhy, Naoual; Daw, Rachel; De Bourguignon, Charles; Dhelens, Carole; Finet, Gerard; Bonnefoy-Cudraz, Eric; Bidaux, Gabriel; Boutitie, Florent; Maucort-Boulch, Del…		Effect of Colchicine on Myocardial Injury in Acute Myocardial Infarction	CIRCULATION	English	Article	40	21	21	CIRCULATION	Circulation	SEP 14	2021	10.1161/CIRCULATIONAHA.121.056177	http://dx.doi.org/10.1161/CIRCULATIONAHA.121.056177
Uthman, L; Kuschma, M; Romer, G; Boomsma, M; Kessler, J; Hermanides, J; Hollmann, MW; Preckel, B; Zuurbier, CJ; Weber, NC	Uthman, Laween; Kuschma, Marius; Romer, Gregor; Boomsma, Marleen; Kessler, Jens; Hermanides, Jeroen; Hollmann, Markus W.; Preckel, Benedikt; Zuurbier, Coert J.; Weber, Nina C.		Novel Anti-inflammatory Effects of Canagliflozin Involving Hexokinase II in Lipopolysaccharide-Stimulated Human Coronary Artery Endothelial Cells	CARDIOVASCULAR DRUGS AND THERAPY	English	Article	57	21	21	CARDIOVASC DRUG THER	Cardiovasc. Drugs Ther.	DEC	2021	10.1007/s10557-020-07083-w	http://dx.doi.org/10.1007/s10557-020-07083-w
Avery, EG; Bartolomaeus, H; Maifeld, A; Marko, L; Wiig, H; Wilck, N; Rosshart, SP; Forslund, SK; Muller, DN	Avery, Ellen G.; Bartolomaeus, Hendrik; Maifeld, Andras; Marko, Lajos; Wiig, Helge; Wilck, Nicola; Rosshart, Stephan P.; Forslund, Sofia K.; Mueller, Dominik N.		The Gut Microbiome in Hypertension Recent Advances and Future Perspectives	CIRCULATION RESEARCH	English	Article	189	21	21	CIRC RES	Circ.Res.	APR 2	2021	10.1161/CIRCRESAHA.121.318065	http://dx.doi.org/10.1161/CIRCRESAHA.121.318065
Blaum, C; Brunner, FJ; Kroger, F; Braetz, J; Lorenz, T; Gossling, A; Ojeda, F; Koester, L; Karakas, M; Zeller, T; Westermann, D; Schnabel, R; Blankenberg, S; Seiffert, M; Waldeyer, C	Blaum, Christopher; Brunner, Fabian J.; Kroeger, Friederike; Braetz, Julian; Lorenz, Thiess; Gossling, Alina; Ojeda, Francisco; Koester, Lukas; Karakas, Mahir; Zeller, Tanja; Westermann, Dirk; Schnabel, Renate; Blankenberg, Stefan; Seiffert, Moritz; Waldeyer, Christoph		Modifiable lifestyle risk factors and C-reactive protein in patients with coronary artery disease: Implications for an anti-inflammatory treatment target population	EUROPEAN JOURNAL OF PREVENTIVE CARDIOLOGY	English	Article	44	19	20	EUR J PREV CARDIOL	Eur. J. Prev. Cardiol.	FEB	2021	10.1177/2047487319885458	http://dx.doi.org/10.1177/2047487319885458
Badimon, L; Vilahur, G; Rocca, B; Patrono, C	Badimon, Lina; Vilahur, Gemma; Rocca, Bianca; Patrono, Carlo		The key contribution of platelet and vascular arachidonic acid metabolism to the pathophysiology of atherothrombosis	CARDIOVASCULAR RESEARCH	English	Review	137	20	20	CARDIOVASC RES	Cardiovasc. Res.	AUG 1	2021	10.1093/cvr/cvab003	http://dx.doi.org/10.1093/cvr/cvab003
Onohuean, H; Al-kuraishy, HM; Al-Gareeb, AI; Qusti, S; Alshammari, EM; Batiha, GE	Onohuean, Hope; Al-kuraishy, Hayder M.; Al-Gareeb, Ali I.; Qusti, Safaa; Alshammari, Eida M.; Batiha, Gaber El-Saber		Covid-19 and development of heart failure: mystery and truth	NAUNYN-SCHMIEDEBERGS ARCHIVES OF PHARMACOLOGY	English	Review	85	20	20	N-S ARCH PHARMACOL	Naunyn-Schmiedebergs Arch. Pharmacol.	OCT	2021	10.1007/s00210-021-02147-6	http://dx.doi.org/10.1007/s00210-021-02147-6
Ma, XX; Liu, ZH; Ilyas, I; Little, PJ; Kamato, D; Sahebka, A; Chen, ZF; Luo, SH; Zheng, XY; Weng, JP; Xu, SW	Ma, Xiaoxuan; Liu, Zhenghong; Ilyas, Iqra; Little, Peter J.; Kamato, Danielle; Sahebka, Amirhossein; Chen, Zhengfang; Luo, Sihui; Zheng, Xueying; Weng, Jianping; Xu, Suowen		GLP-1 receptor agonists (GLP-1RAs): cardiovascular actions and therapeutic potential	INTERNATIONAL JOURNAL OF BIOLOGICAL SCIENCES	English	Review	188	20	20	INT J BIOL SCI	Int. J. Biol. Sci.		2021	10.7150/ijbs.59965	http://dx.doi.org/10.7150/ijbs.59965
Talasaz, AH; Kakavand, H; Van Tassell, B; Aghakouchakzadeh, M; Sadeghipour, P; Dunn, S; Geraiely, B	Talasaz, Azita Hajhossein; Kakavand, Hessam; Van Tassell, Benjamin; Aghakouchakzadeh, Maryam; Sadeghipour, Parham; Dunn, Steven; Geraiely, Babak		Cardiovascular Complications of COVID-19: Pharmacotherapy Perspective	CARDIOVASCULAR DRUGS AND THERAPY	English	Review	76	19	19	CARDIOVASC DRUG THER	Cardiovasc. Drugs Ther.	APR	2021	10.1007/s10557-020-07037-2	http://dx.doi.org/10.1007/s10557-020-07037-2
Li, XL; Romer, G; Kerindongo, RP; Hermanides, J; Albrecht, M; Hollmann, MW; Zuurbier, CJ; Preckel, B; Weber, NC	Li, Xiaoling; Romer, Gregor; Kerindongo, Raphaela P.; Hermanides, Jeroen; Albrecht, Martin; Hollmann, Markus W.; Zuurbier, Coert J.; Preckel, Benedikt; Weber, Nina C.		Sodium Glucose Co-Transporter 2 Inhibitors Ameliorate Endothelium Barrier Dysfunction Induced by Cyclic Stretch through Inhibition of Reactive Oxygen Species	INTERNATIONAL JOURNAL OF MOLECULAR SCIENCES	English	Article	47	19	19	INT J MOL SCI	Int. J. Mol. Sci.	JUN	2021	10.3390/ijms22116044	http://dx.doi.org/10.3390/ijms22116044
Jia, WK; Bai, T; Zeng, J; Niu, ZJ; Fan, DG; Xu, X; Luo, ML; Wang, PJ; Zou, QL; Dai, XZ	Jia, Weikun; Bai, Tao; Zeng, Jiang; Niu, Zijing; Fan, Daogui; Xu, Xin; Luo, Meiling; Wang, Peijian; Zou, Qingliang; Dai, Xiaozhen		Combined Administration of Metformin and Atorvastatin Attenuates Diabetic Cardiomyopathy by Inhibiting Inflammation, Apoptosis, and Oxidative Stress in Type 2 Diabetic Mice	FRONTIERS IN CELL AND DEVELOPMENTAL BIOLOGY	English	Article	26	16	19	FRONT CELL DEV BIOL	Front. Cell. Dev. Biol.	FEB 16	2021	10.3389/fcell.2021.634900	http://dx.doi.org/10.3389/fcell.2021.634900
Shibabaw, T	Shibabaw, Tewodros		Omega-3 polyunsaturated fatty acids: anti-inflammatory and anti-hypertriglyceridemia mechanisms in cardiovascular disease	MOLECULAR AND CELLULAR BIOCHEMISTRY	English	Article	98	17	18	MOL CELL BIOCHEM	Mol. Cell. Biochem.	FEB	2021	10.1007/s11010-020-03965-7	http://dx.doi.org/10.1007/s11010-020-03965-7
Jubaidi, FF; Zainalabidin, S; Taib, IS; Abd Hamid, Z; Budin, SB	Jubaidi, Fatin Farhana; Zainalabidin, Satirah; Taib, Izatus Shima; Hamid, Zariyantey Abd; Budin, Siti Balkis		The Potential Role of Flavonoids in Ameliorating Diabetic Cardiomyopathy via Alleviation of Cardiac Oxidative Stress, Inflammation and Apoptosis	INTERNATIONAL JOURNAL OF MOLECULAR SCIENCES	English	Review	140	16	18	INT J MOL SCI	Int. J. Mol. Sci.	MAY	2021	10.3390/ijms22105094	http://dx.doi.org/10.3390/ijms22105094
Kurose, H	Kurose, Hitoshi		Cardiac Fibrosis and Fibroblasts	CELLS	English	Review	118	18	18	CELLS-BASEL	Cells	JUL	2021	10.3390/cells10071716	http://dx.doi.org/10.3390/cells10071716
Smolgovsky, S; Ibeh, U; Tamayo, TP; Alcaide, P	Smolgovsky, Sasha; Ibeh, Udoka; Tamayo, Tatiana Pena; Alcaide, Pilar		Adding insult to injury - Inflammation at the heart of cardiac fibrosis	CELLULAR SIGNALLING	English	Review	118	17	18	CELL SIGNAL	Cell. Signal.	JAN	2021	10.1016/j.cellsig.2020.109828	http://dx.doi.org/10.1016/j.cellsig.2020.109828
Pawlos, A; Niedzielski, M; Gorzelak-Pabis, P; Broncel, M; Wozniak, E	Pawlos, Agnieszka; Niedzielski, Mateusz; Gorzelak-Pabis, Paulina; Broncel, Marlena; Wozniak, Ewelina		COVID-19: Direct and Indirect Mechanisms of Statins	INTERNATIONAL JOURNAL OF MOLECULAR SCIENCES	English	Review	98	18	18	INT J MOL SCI	Int. J. Mol. Sci.	APR	2021	10.3390/ijms22084177	http://dx.doi.org/10.3390/ijms22084177
Caturano, A; Galiero, R; Pafundi, PC; Cesaro, A; Vetrano, E; Palmiero, G; Rinaldi, L; Salvatore, T; Marfella, R; Sardu, C; Moscarella, E; Gragnano, F; Calabro, P; Sasso, FC	Caturano, Alfredo; Galiero, Raffaele; Pafundi, Pia Clara; Cesaro, Arturo; Vetrano, Erica; Palmiero, Giuseppe; Rinaldi, Luca; Salvatore, Teresa; Marfella, Raffaele; Sardu, Celestino; Moscarella, Elisabetta; Gragnano, Felice; Calabro, Paolo; Sasso, Ferdinando Carlo		Does a strict glycemic control during acute coronary syndrome play a cardioprotective effect? Pathophysiology and clinical evidence	DIABETES RESEARCH AND CLINICAL PRACTICE	English	Review	133	17	17	DIABETES RES CLIN PR	Diabetes Res. Clin. Pract.	AUG	2021	10.1016/j.diabres.2021.108959	http://dx.doi.org/10.1016/j.diabres.2021.108959
Jia, CZ; Anderson, JLC; Gruppen, EG; Lei, Y; Bakker, SJL; Dullaart, RPF; Tietge, UJF	Jia, Congzhuo; Anderson, Josephine L. C.; Gruppen, Eke G.; Lei, Yu; Bakker, Stephan J. L.; Dullaart, Robin P. F.; Tietge, Uwe J. F.		High-Density Lipoprotein Anti-Inflammatory Capacity and Incident Cardiovascular Events	CIRCULATION	English	Article	37	16	17	CIRCULATION	Circulation	MAY 18	2021	10.1161/CIRCULATIONAHA.120.050808	http://dx.doi.org/10.1161/CIRCULATIONAHA.120.050808
Yura, Y; Miura-Yura, E; Katanasaka, Y; Min, YD; Chavkin, N; Polizio, AH; Ogawa, H; Horitani, K; Doviak, H; Evans, MA; Sano, M; Wang, Y; Boroviak, K; Philippos, G; Domingues, AF; Vassiliou, G; Sano, S; Walsh, K	Yura, Yoshimitsu; Miura-Yura, Emiri; Katanasaka, Yasufumi; Min, Kyung-Duk; Chavkin, Nicholas; Polizio, Ariel H.; Ogawa, Hayato; Horitani, Keita; Doviak, Heather; Evans, Megan A.; Sano, Miho; Wang, Ying; Boroviak, Katharina; Philippos, George; Domingues, Ana Filipa; Vassiliou, George; Sano, Soichi; Walsh, Kenneth		The Cancer Therapy-Related Clonal Hematopoiesis Driver Gene Ppm1d Promotes Inflammation and Non-Ischemic Heart Failure in Mice	CIRCULATION RESEARCH	English	Article	56	17	17	CIRC RES	Circ.Res.	SEP 3	2021	10.1161/CIRCRESAHA.121.319314	http://dx.doi.org/10.1161/CIRCRESAHA.121.319314
MacLeod, M; Papi, A; Contoli, M; Beghe, B; Celli, BR; Wedzicha, JA; Fabbri, LM	MacLeod, Mairi; Papi, Alberto; Contoli, Marco; Beghe, Bianca; Celli, Bartolome R.; Wedzicha, Jadwiga A.; Fabbri, Leonardo M.		Chronic obstructive pulmonary disease exacerbation fundamentals: Diagnosis, treatment, prevention and disease impact	RESPIROLOGY	English	Review	205	16	17	RESPIROLOGY	Respirology	JUN	2021	10.1111/resp.14041	http://dx.doi.org/10.1111/resp.14041
Kaur, N; Guan, YS; Raja, R; Ruiz-Velasco, A; Liu, W	Kaur, Namrita; Guan, Yingshu; Raja, Rida; Ruiz-Velasco, Andrea; Liu, Wei		Mechanisms and Therapeutic Prospects of Diabetic Cardiomyopathy Through the Inflammatory Response	FRONTIERS IN PHYSIOLOGY	English	Review	135	16	16	FRONT PHYSIOL	Front. Physiol.	JUN 21	2021	10.3389/fphys.2021.694864	http://dx.doi.org/10.3389/fphys.2021.694864
Zhang, MY; Dugbartey, GJ; Juriasingani, S; Sener, A	Zhang, Max Y.; Dugbartey, George J.; Juriasingani, Smriti; Sener, Alp		Hydrogen Sulfide Metabolite, Sodium Thiosulfate: Clinical Applications and Underlying Molecular Mechanisms	INTERNATIONAL JOURNAL OF MOLECULAR SCIENCES	English	Review	104	16	16	INT J MOL SCI	Int. J. Mol. Sci.	JUN	2021	10.3390/ijms22126452	http://dx.doi.org/10.3390/ijms22126452
Huang, PY; Huang, YH; Guo, MMH; Chang, LS; Kuo, HC	Huang, Po-Yu; Huang, Ying-Hsien; Guo, Mindy Ming-Huey; Chang, Ling-Sai; Kuo, Ho-Chang		Kawasaki Disease and Allergic Diseases	FRONTIERS IN PEDIATRICS	English	Review	60	15	16	FRONT PEDIATR	Front. Pediatr.	JAN 7	2021	10.3389/fped.2020.614386	http://dx.doi.org/10.3389/fped.2020.614386
Delgado, J; Ansorena, D; Van Hecke, T; Astiasaran, I; De Smet, S; Estevez, M	Delgado, Josue; Ansorena, Diana; Van Hecke, Thomas; Astiasaran, Iciar; De Smet, Stefaan; Estevez, Mario		Meat lipids, NaCl and carnitine: Do they unveil the conundrum of the association between red and processed meat intake and cardiovascular diseases?_Invited Review	MEAT SCIENCE	English	Review	143	16	16	MEAT SCI	Meat Sci.	JAN	2021	10.1016/j.meatsci.2020.108278	http://dx.doi.org/10.1016/j.meatsci.2020.108278
Park, S; Jung, J; Burke, RE; Larson, EB	Park, Sungchul; Jung, Jeah; Burke, Robert E.; Larson, Eric B.		Trends in Use of Low-Value Care in Traditional Fee-for-Service Medicare and Medicare Advantage	JAMA NETWORK OPEN	English	Article	41	15	16	JAMA NETW OPEN	JAMA Netw. Open	MAR 17	2021	10.1001/jamanetworkopen.2021.1762	http://dx.doi.org/10.1001/jamanetworkopen.2021.1762
Kelly, PJ; Lemmens, R; Tsivgoulis, G	Kelly, Peter J.; Lemmens, Robin; Tsivgoulis, Georgios		Inflammation and Stroke Risk: A New Target for Prevention	STROKE	English	Review	102	15	15	STROKE	Stroke	AUG	2021	10.1161/STROKEAHA.121.034388	http://dx.doi.org/10.1161/STROKEAHA.121.034388
Hiram, R; Xiong, F; Naud, P; Xiao, JN; Sirois, M; Tanguay, JF; Tardif, JC; Nattel, S	Hiram, Roddy; Xiong, Feng; Naud, Patrice; Xiao, Jiening; Sirois, Martin; Tanguay, Jean-Francois; Tardif, Jean-Claude; Nattel, Stanley		The inflammation-resolution promoting molecule resolvin-D1 prevents atrial proarrhythmic remodelling in experimental right heart disease	CARDIOVASCULAR RESEARCH	English	Article	41	15	15	CARDIOVASC RES	Cardiovasc. Res.	JUN 15	2021	10.1093/cvr/cvaa186	http://dx.doi.org/10.1093/cvr/cvaa186
Paganelli, F; Gaudry, M; Ruf, J; Guieu, R	Paganelli, Franck; Gaudry, Marine; Ruf, Jean; Guieu, Regis		Recent advances in the role of the adenosinergic system in coronary artery disease	CARDIOVASCULAR RESEARCH	English	Review	164	15	15	CARDIOVASC RES	Cardiovasc. Res.	MAY 1	2021	10.1093/cvr/cvaa275	http://dx.doi.org/10.1093/cvr/cvaa275
Nikawa, T; Ulla, A; Sakakibara, I	Nikawa, Takeshi; Ulla, Anayt; Sakakibara, Iori		Polyphenols and Their Effects on Muscle Atrophy and Muscle Health	MOLECULES	English	Review	194	15	15	MOLECULES	Molecules	AUG	2021	10.3390/molecules26164887	http://dx.doi.org/10.3390/molecules26164887
Gal, R; Deres, L; Toth, K; Halmosi, R; Habon, T	Gal, Roland; Deres, Laszlo; Toth, Kalman; Halmosi, Robert; Habon, Tamas		The Effect of Resveratrol on the Cardiovascular System from Molecular Mechanisms to Clinical Results	INTERNATIONAL JOURNAL OF MOLECULAR SCIENCES	English	Review	189	12	14	INT J MOL SCI	Int. J. Mol. Sci.	SEP	2021	10.3390/ijms221810152	http://dx.doi.org/10.3390/ijms221810152
Epure, A; Parvu, AE; Vlase, L; Benedec, D; Hanganu, D; Gheldiu, AM; Toma, VA; Oniga, I	Epure, Alexandra; Parvu, Alina E.; Vlase, Laurian; Benedec, Daniela; Hanganu, Daniela; Gheldiu, Ana-Maria; Toma, Vlad Al.; Oniga, Ilioara		Phytochemical Profile, Antioxidant, Cardioprotective and Nephroprotective Activity of Romanian Chicory Extract	PLANTS-BASEL	English	Article	99	14	14	PLANTS-BASEL	Plants-Basel	JAN	2021	10.3390/plants10010064	http://dx.doi.org/10.3390/plants10010064
Reina-Couto, M; Pereira-Terra, P; Quelhas-Santos, J; Silva-Pereira, C; Albino-Teixeira, A; Sousa, T	Reina-Couto, Marta; Pereira-Terra, Patricia; Quelhas-Santos, Janete; Silva-Pereira, Carolina; Albino-Teixeira, Antonio; Sousa, Teresa		Inflammation in Human Heart Failure: Major Mediators and Therapeutic Targets	FRONTIERS IN PHYSIOLOGY	English	Review	280	13	13	FRONT PHYSIOL	Front. Physiol.	OCT 11	2021	10.3389/fphys.2021.746494	http://dx.doi.org/10.3389/fphys.2021.746494
Gadi, I; Fatima, S; Elwakiel, A; Nazir, S; Al-Dabet, MM; Rana, R; Bock, F; Manoharan, J; Gupta, D; Biemann, R; Nieswandt, B; Braun-Dullaeus, R; Besler, C; Scholz, M; Geffers, R; Griffin, JH; Esmon, CT; Kohli, S; Isermann, B; Shahzad, K	Gadi, Ihsan; Fatima, Sameen; Elwakiel, Ahmed; Nazir, Sumra; Al-Dabet, Moh'd Mohanad; Rana, Rajiv; Bock, Fabian; Manoharan, Jayakumar; Gupta, Dheerendra; Biemann, Ronald; Nieswandt, Bernhard; Braun-Dullaeus, Ruediger; Besler, Christian; Scholz, Markus; Geffers, Robert; Griffin, John H.; Esmon, Charles T.; Kohli, Shrey; Isermann, Berend; Shahzad, Khurrum		Different DOACs Control Inflammation in Cardiac Ischemia-Reperfusion Differently	CIRCULATION RESEARCH	English	Article	75	13	13	CIRC RES	Circ.Res.	FEB 19	2021	10.1161/CIRCRESAHA.120.317219	http://dx.doi.org/10.1161/CIRCRESAHA.120.317219
Mazzocchi, A; De Cosmi, V; Rise, P; Milani, GP; Turolo, S; Syren, ML; Sala, A; Agostoni, C	Mazzocchi, Alessandra; De Cosmi, Valentina; Rise, Patrizia; Milani, Gregorio Paolo; Turolo, Stefano; Syren, Marie-Louise; Sala, Angelo; Agostoni, Carlo		Bioactive Compounds in Edible Oils and Their Role in Oxidative Stress and Inflammation	FRONTIERS IN PHYSIOLOGY	English	Review	153	13	13	FRONT PHYSIOL	Front. Physiol.	APR 30	2021	10.3389/fphys.2021.659551	http://dx.doi.org/10.3389/fphys.2021.659551
Zawia, A; Arnold, ND; West, L; Pickworth, JA; Turton, H; Iremonger, J; Braithwaite, AT; Canedo, J; Johnston, SA; Thompson, AAR; Miller, G; Lawrie, A	Zawia, Amira; Arnold, Nadine D.; West, Laura; Pickworth, Josephine A.; Turton, Helena; Iremonger, James; Braithwaite, Adam T.; Canedo, Jaime; Johnston, Simon A.; Thompson, A. A. Roger; Miller, Gaynor; Lawrie, Allan		Altered Macrophage Polarization Induces Experimental Pulmonary Hypertension and Is Observed in Patients With Pulmonary Arterial Hypertension	ARTERIOSCLEROSIS THROMBOSIS AND VASCULAR BIOLOGY	English	Article	46	12	13	ARTERIOSCL THROM VAS	Arterioscler. Thromb. Vasc. Biol.	JAN	2021	10.1161/ATVBAHA.120.314639	http://dx.doi.org/10.1161/ATVBAHA.120.314639
Hou, JQ; Wang, C; Ma, D; Chen, YL; Jin, HH; An, Y; Jia, JY; Huang, LX; Zhao, HB	Hou, Jiqiu; Wang, Chao; Ma, Di; Chen, Yali; Jin, Huihui; An, Ying; Jia, Jingyun; Huang, Lexi; Zhao, Haibin		The cardioprotective and anxiolytic effects of Chaihujialonggumuli granule on rats with anxiety after acute myocardial infarction is partly mediated by suppression of CXCR4/NF-kappa B/GSDMD pathway	BIOMEDICINE & PHARMACOTHERAPY	English	Article	68	10	13	BIOMED PHARMACOTHER	Biomed. Pharmacother.	JAN	2021	10.1016/j.biopha.2020.111015	http://dx.doi.org/10.1016/j.biopha.2020.111015
Perry, BI; Upthegrove, R; Kappelmann, N; Jones, PB; Burgess, S; Khandaker, GM	Perry, Benjamin, I; Upthegrove, Rachel; Kappelmann, Nils; Jones, Peter B.; Burgess, Stephen; Khandaker, Golam M.		Associations of immunological proteins/traits with schizophrenia, major depression and bipolar disorder: A bi-directional two-sample mendelian randomization study	BRAIN BEHAVIOR AND IMMUNITY	English	Article	58	13	13	BRAIN BEHAV IMMUN	Brain Behav. Immun.	OCT	2021	10.1016/j.bbi.2021.07.009	http://dx.doi.org/10.1016/j.bbi.2021.07.009
Armaly, Z; Kinaneh, S; Skorecki, K	Armaly, Zaher; Kinaneh, Safa; Skorecki, Karl		Renal Manifestations of Covid-19: Physiology and Pathophysiology	JOURNAL OF CLINICAL MEDICINE	English	Review	168	13	13	J CLIN MED	J. Clin. Med.	MAR	2021	10.3390/jcm10061216	http://dx.doi.org/10.3390/jcm10061216
Sagris, M; Theofilis, P; Antonopoulos, AS; Oikonomou, E; Paschaliori, C; Galiatsatos, N; Tsioufis, K; Tousoulis, D	Sagris, Marios; Theofilis, Panagiotis; Antonopoulos, Alexios S.; Oikonomou, Evangelos; Paschaliori, Christina; Galiatsatos, Nikolaos; Tsioufis, Kostas; Tousoulis, Dimitris		Inflammation in Coronary Microvascular Dysfunction	INTERNATIONAL JOURNAL OF MOLECULAR SCIENCES	English	Review	140	12	12	INT J MOL SCI	Int. J. Mol. Sci.	DEC	2021	10.3390/ijms222413471	http://dx.doi.org/10.3390/ijms222413471
Silvis, MJM; Fiolet, ATL; Opstal, TSJ; Dekker, M; Suquilanda, D; Zivkovic, M; Duyvendak, M; The, SHK; Timmers, L; Bax, WA; Mosterd, A; Cornel, JH; de Kleijn, DPV	Silvis, Max J. M.; Fiolet, Aernoud T. L.; Opstal, Tjerk S. J.; Dekker, Mirthe; Suquilanda, Daniel; Zivkovic, Minka; Duyvendak, Michiel; The, Salem H. K.; Timmers, Leo; Bax, Willem A.; Mosterd, Arend; Cornel, Jan H.; de Kleijn, Dominique P., V		Colchicine reduces extracellular vesicle NLRP3 inflammasome protein levels in chronic coronary disease: A LoDoCo2 biomarker substudy	ATHEROSCLEROSIS	English	Article	50	12	12	ATHEROSCLEROSIS	Atherosclerosis	OCT	2021	10.1016/j.atherosclerosis.2021.08.005	http://dx.doi.org/10.1016/j.atherosclerosis.2021.08.005
Yang, YF; Wang, H; Song, N; Jiang, YH; Zhang, J; Meng, XW; Feng, XM; Liu, H; Peng, K; Ji, FH	Yang, Yu-fan; Wang, Hui; Song, Nan; Jiang, Ya-hui; Zhang, Jun; Meng, Xiao-wen; Feng, Xiao-mei; Liu, Hong; Peng, Ke; Ji, Fu-hai		Dexmedetomidine Attenuates Ischemia/Reperfusion-Induced Myocardial Inflammation and Apoptosis Through Inhibiting Endoplasmic Reticulum Stress Signaling	JOURNAL OF INFLAMMATION RESEARCH	English	Article	39	11	12	J INFLAMM RES	J. Inflamm. Res.		2021	10.2147/JIR.S292263	http://dx.doi.org/10.2147/JIR.S292263
Rochette, L; Dogon, G; Zeller, M; Cottin, Y; Vergely, C	Rochette, Luc; Dogon, Geoffrey; Zeller, Marianne; Cottin, Yves; Vergely, Catherine		GDF15 and Cardiac Cells: Current Concepts and New Insights	INTERNATIONAL JOURNAL OF MOLECULAR SCIENCES	English	Review	170	12	12	INT J MOL SCI	Int. J. Mol. Sci.	AUG	2021	10.3390/ijms22168889	http://dx.doi.org/10.3390/ijms22168889
Canas, CA; Canas, F; Bautista-Vargas, M; Bonilla-Abadia, F	Canas, Carlos A.; Canas, Felipe; Bautista-Vargas, Mario; Bonilla-Abadia, Fabio		Role of Tissue Factor in the Pathogenesis of COVID-19 and the Possible Ways to Inhibit It	CLINICAL AND APPLIED THROMBOSIS-HEMOSTASIS	English	Review	140	12	12	CLIN APPL THROMB-HEM	Clin. Appl. Thromb.-Hemost.	MAR 31	2021	10.1177/10760296211003983	http://dx.doi.org/10.1177/10760296211003983
Mavrogeni, SI; Kolovou, G; Tsirimpis, V; Kafetzis, D; Tsolas, G; Fotis, L	Mavrogeni, Sophie I.; Kolovou, Genovefa; Tsirimpis, Vasileios; Kafetzis, Dimitrios; Tsolas, Georgios; Fotis, Lampros		The importance of heart and brain imaging in children and adolescents with Multisystem Inflammatory Syndrome in Children (MIS-C)	RHEUMATOLOGY INTERNATIONAL	English	Review	47	11	11	RHEUMATOL INT	Rheumatol. Int.	JUN	2021	10.1007/s00296-021-04845-z	http://dx.doi.org/10.1007/s00296-021-04845-z
Baldini, C; Moriconi, FR; Galimberti, S; Libby, P; De Caterina, R	Baldini, Chiara; Moriconi, Francesca Romana; Galimberti, Sara; Libby, Peter; De Caterina, Raffaele		The JAK-STAT pathway: an emerging target for cardiovascular disease in rheumatoid arthritis and myeloproliferative neoplasms	EUROPEAN HEART JOURNAL	English	Review	176	11	11	EUR HEART J	Eur. Heart J.	NOV 7	2021	10.1093/eurheartj/ehab447	http://dx.doi.org/10.1093/eurheartj/ehab447
Helli, B; Gerami, H; Kavianpour, M; Heybar, H; Hosseini, SK; Haghighian, HK	Helli, Bijan; Gerami, Hadis; Kavianpour, Maria; Heybar, Habib; Hosseini, Seyed Kianoosh; Haghighian, Hossein Khadem		Curcumin Nanomicelle Improves Lipid Profile, Stress Oxidative Factors and Inflammatory Markers in Patients Undergoing Coronary Elective An- gioplasty; A Randomized Clinical Trial	ENDOCRINE METABOLIC & IMMUNE DISORDERS-DRUG TARGETS	English	Article	38	11	11	ENDOCR METAB IMMUNE	Endocr. Metab. Immune Disord.-Drug Targets		2021	10.2174/1871530321666210104145231	http://dx.doi.org/10.2174/1871530321666210104145231
Abrignani, MG; Gatta, L; Gabrielli, D; Milazzo, G; De Francesco, V; De Luca, L; Francese, M; Imazio, M; Riccio, E; Rossini, R; di Uccio, FS; Soncini, M; Zullo, A; Colivicchi, F; Di Lenarda, A; Gulizia, MM; Monica, F	Abrignani, Maurizio Giuseppe; Gatta, Luigi; Gabrielli, Domenico; Milazzo, Giuseppe; De Francesco, Vincenzo; De Luca, Leonardo; Francese, Maura; Imazio, Massimo; Riccio, Elisabetta; Rossini, Roberta; di Uccio, Fortunato Scotto; Soncini, Marco; Zullo, Angelo; Colivicchi, Furio; Di Lenarda, Andrea; Gulizia, Michele Massimo; Monica, Fabio		Gastroprotection in patients on antiplatelet and/or anticoagulant therapy: a position paper of National Association of Hospital Cardiologists (ANMCO) and the Italian Association of Hospital Gastroenterologists and Endoscopists (AIGO)	EUROPEAN JOURNAL OF INTERNAL MEDICINE	English	Review	112	11	11	EUR J INTERN MED	Eur. J. Intern. Med.	MAR	2021	10.1016/j.ejim.2020.11.014	http://dx.doi.org/10.1016/j.ejim.2020.11.014
Levy, B; Fritz, C; Piona, C; Duarte, K; Morelli, A; Guerci, P; Kimmoun, A; Girerd, N	Levy, Bruno; Fritz, Caroline; Piona, Caroline; Duarte, Kevin; Morelli, Andrea; Guerci, Philippe; Kimmoun, Antoine; Girerd, Nicolas		Hemodynamic and anti-inflammatory effects of early esmolol use in hyperkinetic septic shock: a pilot study	CRITICAL CARE	English	Article	16	10	11	CRIT CARE	Crit. Care	JAN 7	2021	10.1186/s13054-020-03445-w	http://dx.doi.org/10.1186/s13054-020-03445-w
Ma, SQ; Guo, Z; Liu, FY; Hasan, SG; Yang, D; Tang, N; An, P; Wang, MY; Wu, HM; Yang, Z; Fan, D; Tang, QZ	Ma, Shu-qing; Guo, Zhen; Liu, Fang-yuan; Hasan, Shahzad-Gul; Yang, Dan; Tang, Nan; An, Peng; Wang, Ming-yu; Wu, Hai-ming; Yang, Zheng; Fan, Di; Tang, Qi-zhu		6-Gingerol protects against cardiac remodeling by inhibiting the p38 mitogen-activated protein kinase pathway	ACTA PHARMACOLOGICA SINICA	English	Article	50	11	11	ACTA PHARMACOL SIN	Acta Pharmacol. Sin.	OCT	2021	10.1038/s41401-020-00587-z	http://dx.doi.org/10.1038/s41401-020-00587-z
Sellami, M; Bragazzi, NL; Aboghaba, B; Elrayess, MA	Sellami, Maha; Bragazzi, Nicola Luigi; Aboghaba, Baha; Elrayess, Mohamed A.		The Impact of Acute and Chronic Exercise on Immunoglobulins and Cytokines in Elderly: Insights From a Critical Review of the Literature	FRONTIERS IN IMMUNOLOGY	English	Review	141	11	11	FRONT IMMUNOL	Front. Immunol.	APR 14	2021	10.3389/fimmu.2021.631873	http://dx.doi.org/10.3389/fimmu.2021.631873
Morris, G; Puri, BK; Bortolasci, CC; Carvalho, A; Berk, M; Walder, K; Moreira, EG; Maes, M	Morris, Gerwyn; Puri, Basant K.; Bortolasci, Chiara C.; Carvalho, Andre; Berk, Michael; Walder, Ken; Moreira, Estefania G.; Maes, Michael		The role of high-density lipoprotein cholesterol, apolipoprotein A and paraoxonase-1 in the pathophysiology of neuroprogressive disorders	NEUROSCIENCE AND BIOBEHAVIORAL REVIEWS	English	Article	360	10	10	NEUROSCI BIOBEHAV R	Neurosci. Biobehav. Rev.	JUN	2021	10.1016/j.neubiorev.2021.02.037	http://dx.doi.org/10.1016/j.neubiorev.2021.02.037
Nakkala, JR; Yao, YJ; Zhai, ZH; Duan, YY; Zhang, DT; Mao, ZW; Lu, LR; Gao, CY	Nakkala, Jayachandra Reddy; Yao, Yuejun; Zhai, Zihe; Duan, Yiyuan; Zhang, Deteng; Mao, Zhengwei; Lu, Linrong; Gao, Changyou		Dimethyl Itaconate-Loaded Nanofibers Rewrite Macrophage Polarization, Reduce Inflammation, and Enhance Repair of Myocardic Infarction	SMALL	English	Article	42	10	10	SMALL	Small	APR	2021	10.1002/smll.202006992	http://dx.doi.org/10.1002/smll.202006992
Li, X; Yang, WD; Ma, WH; Zhou, X; Quan, ZY; Li, GQ; Liu, DL; Zhang, QJ; Han, D; Gao, BL; Li, CY; Wang, J; Kang, F	Li, Xiang; Yang, Weidong; Ma, Wenhui; Zhou, Xiang; Quan, Zhiyong; Li, Guoquan; Liu, Daliang; Zhang, Qingju; Han, Dong; Gao, Beilei; Li, Congye; Wang, Jing; Kang, Fei		F-18-FDG PET imaging-monitored anti-inflammatory therapy for acute myocardial infarction: Exploring the role of MCC950 in murine model	JOURNAL OF NUCLEAR CARDIOLOGY	English	Article	43	10	10	J NUCL CARDIOL	J. Nucl. Cardiol.	OCT	2021	10.1007/s12350-020-02044-0	http://dx.doi.org/10.1007/s12350-020-02044-0
Chen, JM; Norling, LV; Cooper, D	Chen, Jianmin; Norling, Lucy V.; Cooper, Dianne		Cardiac Dysfunction in Rheumatoid Arthritis: The Role of Inflammation	CELLS	English	Review	166	10	10	CELLS-BASEL	Cells	APR	2021	10.3390/cells10040881	http://dx.doi.org/10.3390/cells10040881
Opstal, TSJ; Fiolet, ATL; van Broekhoven, A; Mosterd, A; Eikelboom, JW; Nidorf, SM; Thompson, PL; Duyvendak, M; van Eck, JWM; van Beek, EA; den Hartog, F; Budgeon, CA; Bax, WA; Tijssen, JGP; El Messaoudi, S; Cornel, JH	Opstal, Tjerk S. J.; Fiolet, Aernoud T. L.; van Broekhoven, Amber; Mosterd, Arend; Eikelboom, John W.; Nidorf, Stefan M.; Thompson, Peter L.; Duyvendak, Michiel; van Eck, J. W. Martijn; van Beek, Eugene A.; den Hartog, Frank; Budgeon, Charley A.; Bax, Willem A.; Tijssen, Jan G. P.; El Messaoudi, Saloua; Cornel, Jan H.		Colchicine in Patients With Chronic Coronary Disease in Relation to Prior Acute Coronary Syndrome	JOURNAL OF THE AMERICAN COLLEGE OF CARDIOLOGY	English	Article	22	9	10	J AM COLL CARDIOL	J. Am. Coll. Cardiol.	AUG 31	2021	10.1016/j.jacc.2021.06.037	http://dx.doi.org/10.1016/j.jacc.2021.06.037
da Silva, JS; Montagnoli, TL; Rocha, BS; Tacco, MLCA; Marinho, SCP; Zapata-Sudo, G	da Silva, Jaqueline S.; Montagnoli, Tadeu L.; Rocha, Bruna S.; Tacco, Matheus L. C. A.; Marinho, Sophia C. P.; Zapata-Sudo, Gisele		Estrogen Receptors: Therapeutic Perspectives for the Treatment of Cardiac Dysfunction after Myocardial Infarction	INTERNATIONAL JOURNAL OF MOLECULAR SCIENCES	English	Review	158	10	10	INT J MOL SCI	Int. J. Mol. Sci.	JAN	2021	10.3390/ijms22020525	http://dx.doi.org/10.3390/ijms22020525
Aimo, A; Figal, DAP; Bayes-Genis, A; Emdin, M; Georgiopoulos, G	Aimo, Alberto; Figal, Domingo A. Pascual; Bayes-Genis, Antoni; Emdin, Michele; Georgiopoulos, Georgios		Effect of low-dose colchicine in acute and chronic coronary syndromes: A systematic review and meta-analysis	EUROPEAN JOURNAL OF CLINICAL INVESTIGATION	English	Review	12	10	10	EUR J CLIN INVEST	Eur. J. Clin. Invest.	APR	2021	10.1111/eci.13464	http://dx.doi.org/10.1111/eci.13464
Cirilli, I; Damiani, E; Dludla, PV; Hargreaves, I; Marcheggiani, F; Millichap, LE; Orlando, P; Silvestri, S; Tiano, L	Cirilli, Ilenia; Damiani, Elisabetta; Dludla, Phiwayinkosi Vusi; Hargreaves, Iain; Marcheggiani, Fabio; Millichap, Lauren Elizabeth; Orlando, Patrick; Silvestri, Sonia; Tiano, Luca		Role of Coenzyme Q(10) in Health and Disease: An Update on the Last 10 Years (2010-2020)	ANTIOXIDANTS	English	Review	167	10	10	ANTIOXIDANTS-BASEL	Antioxidants	AUG	2021	10.3390/antiox10081325	http://dx.doi.org/10.3390/antiox10081325
Li, J; Zhao, CT; Zhu, Q; Wang, YH; Li, GY; Li, XX; Li, YH; Wu, N; Ma, CY	Li, Jun; Zhao, Cuiting; Zhu, Qing; Wang, Yonghuai; Li, Guangyuan; Li, Xinxin; Li, Yuhong; Wu, Nan; Ma, Chunyan		Sweroside Protects Against Myocardial Ischemia-Reperfusion Injury by Inhibiting Oxidative Stress and Pyroptosis Partially via Modulation of the Keap1/Nrf2 Axis	FRONTIERS IN CARDIOVASCULAR MEDICINE	English	Article	38	9	10	FRONT CARDIOVASC MED	Front. Cardiovasc. Med.	MAR 19	2021	10.3389/fcvm.2021.650368	http://dx.doi.org/10.3389/fcvm.2021.650368
Cadet, C; Maheu, E	Cadet, Christian; Maheu, Emmanuel		Non-steroidal anti-inflammatory drugs in the pharmacological management of osteoarthritis in the very old: prescribe or proscribe?	THERAPEUTIC ADVANCES IN MUSCULOSKELETAL DISEASE	English	Review	66	9	10	THER ADV MUSCULOSKEL	Ther. Adv. Musculoskelet. Dis.	JUN	2021	10.1177/1759720X211022149	http://dx.doi.org/10.1177/1759720X211022149
Yen, FS; Qin, CS; Xuan, STS; Ying, PJ; Le, HY; Darmarajan, T; Gunasekaran, B; Salvamani, S	Yen, Foo Sok; Qin, Chan Shu; Xuan, Sharryl Tan Shi; Ying, Puah Jia; Le, Hong Yi; Darmarajan, Thiviya; Gunasekaran, Baskaran; Salvamani, Shamala		Hypoglycemic Effects of Plant Flavonoids: A Review	EVIDENCE-BASED COMPLEMENTARY AND ALTERNATIVE MEDICINE	English	Review	109	10	10	EVID-BASED COMPL ALT	Evid.-based Complement Altern. Med.	DEC 8	2021	10.1155/2021/2057333	http://dx.doi.org/10.1155/2021/2057333
Klinger, JR; Chakinala, MM; Langleben, D; Rosenkranz, S; Sitbon, O	Klinger, James R.; Chakinala, Murali M.; Langleben, David; Rosenkranz, Stephan; Sitbon, Olivier		Riociguat: Clinical research and evolving role in therapy	BRITISH JOURNAL OF CLINICAL PHARMACOLOGY	English	Review	108	9	10	BRIT J CLIN PHARMACO	Br. J. Clin. Pharmacol.	JUL	2021	10.1111/bcp.14676	http://dx.doi.org/10.1111/bcp.14676
Raimondo, S; Nikolic, D; Conigliaro, A; Giavaresi, G; Lo Sasso, B; Giglio, RV; Chianetta, R; Manno, M; Raccosta, S; Corleone, V; Ferrante, G; Citarrella, R; Rizzo, M; De Leo, G; Ciaccio, M; Montalto, G; Alessandro, R	Raimondo, Stefania; Nikolic, Dragana; Conigliaro, Alice; Giavaresi, Gianluca; Lo Sasso, Bruna; Giglio, Rosaria Vincenza; Chianetta, Roberta; Manno, Mauro; Raccosta, Samuele; Corleone, Valeria; Ferrante, Giovanni; Citarrella, Roberto; Rizzo, Manfredi; De Leo, Giacomo; Ciaccio, Marcello; Montalto, Giuseppe; Alessandro, Riccardo		Preliminary Results of CitraVes (TM) Effects on Low Density Lipoprotein Cholesterol and Waist Circumference in Healthy Subjects after 12 Weeks: A Pilot Open-Label Study	METABOLITES	English	Article	66	10	10	METABOLITES	Metabolites	MAY	2021	10.3390/metabo11050276	http://dx.doi.org/10.3390/metabo11050276
D'Amario, D; Cappetta, D; Cappannoli, L; Princi, G; Migliaro, S; Diana, G; Chouchane, K; Borovac, JA; Restivo, A; Arcudi, A; De Angelis, A; Vergallo, R; Montone, RA; Galli, M; Liuzzo, G; Crea, F	D'Amario, Domenico; Cappetta, Donato; Cappannoli, Luigi; Princi, Giuseppe; Migliaro, Stefano; Diana, Giovanni; Chouchane, Karim; Borovac, Josip A.; Restivo, Attilio; Arcudi, Alessandra; De Angelis, Antonella; Vergallo, Rocco; Montone, Rocco A.; Galli, Mattia; Liuzzo, Giovanna; Crea, Filippo		Colchicine in ischemic heart disease: the good, the bad and the ugly	CLINICAL RESEARCH IN CARDIOLOGY	English	Review	70	9	9	CLIN RES CARDIOL	Clin. Res. Cardiol.	OCT	2021	10.1007/s00392-021-01828-9	http://dx.doi.org/10.1007/s00392-021-01828-9
Zhang, WL; Yu, H; Lin, QX; Liu, XQ; Cheng, YF; Deng, BB	Zhang, Wanli; Yu, Huan; Lin, Qingxia; Liu, Xiaoqian; Cheng, Yifan; Deng, Binbin		Anti-inflammatory effect of resveratrol attenuates the severity of diabetic neuropathy by activating the Nrf2 pathway	AGING-US	English	Article	31	9	9	AGING-US	Aging-US	APR 15	2021	10.18632/aging.202830	http://dx.doi.org/10.18632/aging.202830
Inia, JA; O'Brien, ER	Inia, Jose A.; O'Brien, Edward R.		Role of Heat Shock Protein 27 in Modulating Atherosclerotic Inflammation	JOURNAL OF CARDIOVASCULAR TRANSLATIONAL RESEARCH	English	Review	51	9	9	J CARDIOVASC TRANSL	J. Cardiovasc. Transl. Res.	FEB	2021	10.1007/s12265-020-10000-z	http://dx.doi.org/10.1007/s12265-020-10000-z
Kashour, T; Halwani, R; Arabi, YM; Sohail, MR; O'Horo, JC; Badley, AD; Tleyjeh, IM	Kashour, Tarek; Halwani, Rabih; Arabi, Yaseen M.; Sohail, M. Rizwan; O'Horo, John C.; Badley, Andrew D.; Tleyjeh, Imad M.		Statins as an adjunctive therapy for COVID-19: the biological and clinical plausibility	IMMUNOPHARMACOLOGY AND IMMUNOTOXICOLOGY	English	Review	110	9	9	IMMUNOPHARM IMMUNOT	Immunopharmacol. Immunotoxicol.	JAN 2	2021	10.1080/08923973.2020.1863984	http://dx.doi.org/10.1080/08923973.2020.1863984
Tsoumani, M; Georgoulis, A; Nikolaou, PE; Kostopoulos, IV; Dermintzoglou, T; Papatheodorou, I; Zoga, A; Efentakis, P; Konstantinou, M; Gikas, E; Kostomitsopoulos, N; Papapetropoulos, A; Lazou, A; Skaltsounis, AL; Hausenloy, DJ; Tsitsilonis, O; Tseti, I; Di Lisa, F; Iliodromitis, EK; Andreadou, I	Tsoumani, Maria; Georgoulis, Anastasios; Nikolaou, Panagiota-Efstathia; Kostopoulos, Ioannis V.; Dermintzoglou, Theano; Papatheodorou, Ioanna; Zoga, Anastasia; Efentakis, Panagiotis; Konstantinou, Maria; Gikas, Evangelos; Kostomitsopoulos, Nikolaos; Papapetropoulos, Andreas; Lazou, Antigone; Skaltsounis, Alexios- Leandros; Hausenloy, Derek J.; Tsitsilonis, Ourania; Tseti, Ioulia; Di Lisa, Fabio; …		Acute administration of the olive constituent, oleuropein, combined with ischemic postconditioning increases myocardial protection by modulating oxidative defense	FREE RADICAL BIOLOGY AND MEDICINE	English	Article	87	9	9	FREE RADICAL BIO MED	Free Radic. Biol. Med.	APR	2021	10.1016/j.freeradbiomed.2021.02.011	http://dx.doi.org/10.1016/j.freeradbiomed.2021.02.011
Groenen, AG; Halmos, B; Tall, AR; Westerterp, M	Groenen, Anouk G.; Halmos, Benedek; Tall, Alan R.; Westerterp, Marit		Cholesterol efflux pathways, inflammation, and atherosclerosis	CRITICAL REVIEWS IN BIOCHEMISTRY AND MOLECULAR BIOLOGY	English	Review	92	9	9	CRIT REV BIOCHEM MOL	Crit. Rev. Biochem. Mol. Biol.	JUL 4	2021	10.1080/10409238.2021.1925217	http://dx.doi.org/10.1080/10409238.2021.1925217
Chen, WJ; Li, L; Wang, J; Zhang, RS; Zhang, TT; Wu, YD; Wang, S; Xing, DM	Chen, Wujun; Li, Lu; Wang, Jie; Zhang, Renshuai; Zhang, Tingting; Wu, Yudong; Wang, Shuai; Xing, Dongming		The ABCA1-efferocytosis axis: A new strategy to protect against atherosclerosis	CLINICA CHIMICA ACTA	English	Review	109	9	9	CLIN CHIM ACTA	Clin. Chim. Acta	JUL	2021	10.1016/j.cca.2021.02.025	http://dx.doi.org/10.1016/j.cca.2021.02.025
Maiuolo, J; Carresi, C; Gliozzi, M; Musolino, V; Scarano, F; Coppoletta, AR; Guarnieri, L; Nucera, S; Scicchitano, M; Bosco, F; Ruga, S; Zito, MC; Macri, R; Cardamone, A; Serra, M; Mollace, R; Tavernese, A; Mollace, V	Maiuolo, Jessica; Carresi, Cristina; Gliozzi, Micaela; Musolino, Vincenzo; Scarano, Federica; Coppoletta, Anna Rita; Guarnieri, Lorenza; Nucera, Saverio; Scicchitano, Miriam; Bosco, Francesca; Ruga, Stefano; Zito, Maria Caterina; Macri, Roberta; Cardamone, Antonio; Serra, Maria; Mollace, Rocco; Tavernese, Annamaria; Mollace, Vincenzo		Effects of Bergamot Polyphenols on Mitochondrial Dysfunction and Sarcoplasmic Reticulum Stress in Diabetic Cardiomyopathy	NUTRIENTS	English	Review	193	9	9	NUTRIENTS	Nutrients	JUL	2021	10.3390/nu13072476	http://dx.doi.org/10.3390/nu13072476
Khosrojerdi, A; Soudi, S; Hosseini, AZ; Eshghi, F; Shafiee, A; Hashemi, SM	Khosrojerdi, Arezou; Soudi, Sara; Hosseini, Ahmad Zavaran; Eshghi, Fateme; Shafiee, Abbas; Hashemi, Seyed Mahmoud		Immunomodulatory and Therapeutic Effects of Mesenchymal Stem Cells on Organ Dysfunction in Sepsis	SHOCK	English	Review	141	9	9	SHOCK	Shock	APR	2021	10.1097/SHK.0000000000001644	http://dx.doi.org/10.1097/SHK.0000000000001644
Chan, YT; Wang, N; Feng, YB	Chan, Yau-Tuen; Wang, Ning; Feng, Yibin		The toxicology and detoxification of Aconitum: traditional and modern views	CHINESE MEDICINE	English	Review	130	9	9	CHIN MED-UK	Chin. Med.	JUL 27	2021	10.1186/s13020-021-00472-9	http://dx.doi.org/10.1186/s13020-021-00472-9
Rochette, L; Ghibu, S	Rochette, Luc; Ghibu, Steliana		Mechanics Insights of Alpha-Lipoic Acid against Cardiovascular Diseases during COVID-19 Infection	INTERNATIONAL JOURNAL OF MOLECULAR SCIENCES	English	Review	124	9	9	INT J MOL SCI	Int. J. Mol. Sci.	AUG	2021	10.3390/ijms22157979	http://dx.doi.org/10.3390/ijms22157979
Chen, LL; Li, S; Zhu, JY; You, AF; Huang, XZ; Yi, XC; Xue, M	Chen, Lingli; Li, Santie; Zhu, Jianyu; You, Anfu; Huang, Xingzhou; Yi, Xinchu; Xue, Mei		Mangiferin prevents myocardial infarction-induced apoptosis and heart failure in mice by activating the Sirt1/FoxO3a pathway	JOURNAL OF CELLULAR AND MOLECULAR MEDICINE	English	Article	52	8	8	J CELL MOL MED	J. Cell. Mol. Med.	MAR	2021	10.1111/jcmm.16329	http://dx.doi.org/10.1111/jcmm.16329
Fan, YD; Liu, JW; Miao, J; Zhang, XY; Yan, YQ; Bai, LD; Chang, J; Wang, Y; Wang, L; Bian, YH; Zhou, HF	Fan, Yadong; Liu, Jianwei; Miao, Jing; Zhang, Xiaoyu; Yan, Yiqi; Bai, Liding; Chang, Jun; Wang, Ying; Wang, Li; Bian, Yuhong; Zhou, Huifang		Anti-inflammatory activity of the Tongmai Yangxin pill in the treatment of coronary heart disease is associated with estrogen receptor and NF-kappa B signaling pathway	JOURNAL OF ETHNOPHARMACOLOGY	English	Article	67	8	8	J ETHNOPHARMACOL	J. Ethnopharmacol.	AUG 10	2021	10.1016/j.jep.2021.114106	http://dx.doi.org/10.1016/j.jep.2021.114106
Hoffmann, J; Luxan, G; Abplanalp, WT; Glaser, SF; Rasper, T; Fischer, A; Muhly-Reinholz, M; Potente, M; Assmus, B; John, D; Zeiher, AM; Dimmeler, S	Hoffmann, Jedrzej; Luxan, Guillermo; Abplanalp, Wesley Tyler; Glaser, Simone-Franziska; Rasper, Tina; Fischer, Ariane; Muhly-Reinholz, Marion; Potente, Michael; Assmus, Birgit; John, David; Zeiher, Andreas Michael; Dimmeler, Stefanie		Post-myocardial infarction heart failure dysregulates the bone vascular niche	NATURE COMMUNICATIONS	English	Article	30	8	8	NAT COMMUN	Nat. Commun.	JUN 25	2021	10.1038/s41467-021-24045-4	http://dx.doi.org/10.1038/s41467-021-24045-4
Meng, ZQ; Wu, JR; Zhu, YL; Zhou, W; Fu, CG; Liu, XK; Liu, SY; Ni, MW; Guo, SY	Meng Zi-qi; Wu Jia-rui; Zhu Ying-li; Zhou Wei; Fu Chang-geng; Liu Xin-kui; Liu Shu-yu; Ni Meng-wei; Guo Si-yu		Revealing the Common Mechanisms of Scutellarin in Angina Pectoris and Ischemic Stroke Treatment via a Network Pharmacology Approach	CHINESE JOURNAL OF INTEGRATIVE MEDICINE	English	Article	75	8	8	CHIN J INTEGR MED	Chin. J. Integr. Med.	JAN	2021	10.1007/s11655-020-2716-4	http://dx.doi.org/10.1007/s11655-020-2716-4
Rotondo, JC; Aquila, G; Oton-Gonzalez, L; Selvatici, R; Rizzo, P; De Mattei, M; Pavasini, R; Tognon, M; Campo, GC; Martini, F	Rotondo, John Charles; Aquila, Giorgio; Oton-Gonzalez, Lucia; Selvatici, Rita; Rizzo, Paola; De Mattei, Monica; Pavasini, Rita; Tognon, Mauro; Campo, Gianluca Calogero; Martini, Fernanda		Methylation of SERPINA1 gene promoter may predict chronic obstructive pulmonary disease in patients affected by acute coronary syndrome	CLINICAL EPIGENETICS	English	Article	47	8	8	CLIN EPIGENETICS	Clin. Epigenetics	APR 15	2021	10.1186/s13148-021-01066-w	http://dx.doi.org/10.1186/s13148-021-01066-w
Pillai, SC; Borah, A; Jacob, EM; Kumar, DS	Pillai, Sindhu C.; Borah, Ankita; Jacob, Eden Mariam; Kumar, D. Sakthi		Nanotechnological approach to delivering nutraceuticals as promising drug candidates for the treatment of atherosclerosis	DRUG DELIVERY	English	Review	201	8	8	DRUG DELIV	Drug Deliv.	JAN 1	2021	10.1080/10717544.2021.1892241	http://dx.doi.org/10.1080/10717544.2021.1892241
Al-kuraishy, HM; Al-Gareeb, AI; Mostafa-Hedeab, G; Kasozi, KI; Zirintunda, G; Aslam, A; Allahyani, M; Welburn, SC; Batiha, GE	Al-kuraishy, Hayder M.; Al-Gareeb, Ali Ismail; Mostafa-Hedeab, Gomaa; Kasozi, Keneth Iceland; Zirintunda, Gerald; Aslam, Akhmed; Allahyani, Mamdouh; Welburn, Susan Christina; Batiha, Gaber El-Saber		Effects of beta-Blockers on the Sympathetic and Cytokines Storms in Covid-19	FRONTIERS IN IMMUNOLOGY	English	Review	114	8	8	FRONT IMMUNOL	Front. Immunol.	NOV 11	2021	10.3389/fimmu.2021.749291	http://dx.doi.org/10.3389/fimmu.2021.749291
Afifeh, AMS; Verdoia, M; Nardin, M; Negro, F; Viglione, F; Rolla, R; De Luca, G	Afifeh, Arraa M. Saghir; Verdoia, Monica; Nardin, Matteo; Negro, Federica; Viglione, Filippo; Rolla, Roberta; De Luca, Giuseppe		Determinants of vitamin D activation in patients with acute coronary syndromes and its correlation with inflammatory markers	NUTRITION METABOLISM AND CARDIOVASCULAR DISEASES	English	Review	36	7	8	NUTR METAB CARDIOVAS	Nutr. Metab. Carbiovasc. Dis.	JAN 4	2021	10.1016/j.numecd.2020.09.021	http://dx.doi.org/10.1016/j.numecd.2020.09.021
Mbara, KC; Mato, PEM; Driver, C; Nzuza, S; Mkhombo, NT; Gcwensa, SK; Mcobothi, EN; Owira, PM	Mbara, Kingsley C.; Mato, Pascale E. Mofo; Driver, Christine; Nzuza, Sanelisiwe; Mkhombo, Ntokozo T.; Gcwensa, Senamile Kp; Mcobothi, Esethu N.; Owira, Peter Mo		Metformin turns 62 in pharmacotherapy: Emergence of non-glycaemic effects and potential novel therapeutic applications	EUROPEAN JOURNAL OF PHARMACOLOGY	English	Review	152	8	8	EUR J PHARMACOL	Eur. J. Pharmacol.	MAY 5	2021	10.1016/j.ejphar.2021.173934	http://dx.doi.org/10.1016/j.ejphar.2021.173934
Menze, ET; Ezzat, H; Shawky, S; Sami, M; Selim, EH; Ahmed, S; Maged, N; Nadeem, N; Eldash, S; Michel, HE	Menze, Esther T.; Ezzat, Hager; Shawky, Salma; Sami, Marwa; Selim, Eman H.; Ahmed, Samar; Maged, Nouran; Nadeem, Nancy; Eldash, Shorouk; Michel, Haidy E.		Simvastatin mitigates depressive-like behavior in ovariectomized rats: Possible role of NLRP3 inflammasome and estrogen receptors' modulation	INTERNATIONAL IMMUNOPHARMACOLOGY	English	Article	101	8	8	INT IMMUNOPHARMACOL	Int. Immunopharmacol.	JUN	2021	10.1016/j.intimp.2021.107582	http://dx.doi.org/10.1016/j.intimp.2021.107582
Yang, WW; Lai, Q; Zhang, L; Zhang, Y; Zhang, YY; Yu, BY; Li, F; Kou, JP	Yang, Weiwei; Lai, Qiong; Zhang, Ling; Zhang, Yu; Zhang, Yuanyuan; Yu, Boyang; Li, Fang; Kou, Junping		Mechanisms dissection of the combination GRS derived from ShengMai preparations for the treatment of myocardial ischemia/reperfusion injury	JOURNAL OF ETHNOPHARMACOLOGY	English	Article	34	8	8	J ETHNOPHARMACOL	J. Ethnopharmacol.	JAN 10	2021	10.1016/j.jep.2020.113381	http://dx.doi.org/10.1016/j.jep.2020.113381
Watanabe, Y; Tatsuno, I	Watanabe, Yasuhiro; Tatsuno, Ichiro		Omega-3 polyunsaturated fatty acids focusing on eicosapentaenoic acid and docosahexaenoic acid in the prevention of cardiovascular diseases: a review of the state-of-the-art	EXPERT REVIEW OF CLINICAL PHARMACOLOGY	English	Review	176	8	8	EXPERT REV CLIN PHAR	Expert Rev. Clin. Pharmacol.	JAN 2	2021	10.1080/17512433.2021.1863784	http://dx.doi.org/10.1080/17512433.2021.1863784
Cole, J; Htun, N; Lew, R; Freilich, M; Quinn, S; Layland, J	Cole, Justin; Htun, Nay; Lew, Robert; Freilich, Mark; Quinn, Stephen; Layland, Jamie		Colchicine to Prevent Periprocedural Myocardial Injury in Percutaneous Coronary Intervention The COPE-PCI Pilot Trial	CIRCULATION-CARDIOVASCULAR INTERVENTIONS	English	Article	37	8	8	CIRC-CARDIOVASC INTE	Circ.-Cardiovasc. Interv.	MAY	2021	10.1161/CIRCINTERVENTIONS.120.009992	http://dx.doi.org/10.1161/CIRCINTERVENTIONS.120.009992
Hsiao, YW; Tsai, YN; Huang, YT; Liu, SH; Lin, YJ; Lo, LW; Hu, YF; Chung, FP; Lin, SF; Chang, SL; Higa, S; Chen, SA	Hsiao, Ya-Wen; Tsai, Yung-Nan; Huang, Yu-Ting; Liu, Shuen-Hsin; Lin, Yenn-Jiang; Lo, Li-Wei; Hu, Yu-Feng; Chung, Fa-Po; Lin, Shien-Fong; Chang, Shih-Lin; Higa, Satoshi; Chen, Shih-Ann		Rhodiola crenulata reduces ventricular arrhythmia through mitigating the activation of IL-17 and inhibiting the MAPK signaling pathway	CARDIOVASCULAR DRUGS AND THERAPY	English	Article	36	8	8	CARDIOVASC DRUG THER	Cardiovasc. Drugs Ther.	OCT	2021	10.1007/s10557-020-07072-z	http://dx.doi.org/10.1007/s10557-020-07072-z
Lucchinetti, E; Lou, PH; Wawrzyniak, P; Wawrzyniak, M; Scharl, M; Holtzhauer, GA; Kramer, SD; Hersberger, M; Rogler, G; Zaugg, M	Lucchinetti, Eliana; Lou, Phing-How; Wawrzyniak, Paulina; Wawrzyniak, Marcin; Scharl, Michael; Holtzhauer, Gregory A.; Kraemer, Stefanie D.; Hersberger, Martin; Rogler, Gerhard; Zaugg, Michael		Novel Strategies to Prevent Total Parenteral Nutrition-Induced Gut and Liver Inflammation, and Adverse Metabolic Outcomes	MOLECULAR NUTRITION & FOOD RESEARCH	English	Review	271	8	8	MOL NUTR FOOD RES	Mol. Nutr. Food Res.	MAR	2021	10.1002/mnfr.201901270	http://dx.doi.org/10.1002/mnfr.201901270
Shaffner, J; Chen, BH; Malhotra, DK; Dworkin, LD; Gong, RJ	Shaffner, James; Chen, Bohan; Malhotra, Deepak K.; Dworkin, Lance D.; Gong, Rujun		Therapeutic Targeting of SGLT2: A New Era in the Treatment of Diabetes and Diabetic Kidney Disease	FRONTIERS IN ENDOCRINOLOGY	English	Review	63	8	8	FRONT ENDOCRINOL	Front. Endocrinol.	NOV 1	2021	10.3389/fendo.2021.749010	http://dx.doi.org/10.3389/fendo.2021.749010
Li, YP; Xu, C; Wang, HQ; Liu, XB; Jiang, L; Liang, SN; Wu, ZY; Wang, ZZ; Zhou, J; Xiao, W; Guo, ZH; Wang, YH	Li, Yueping; Xu, Chi; Wang, Haiqing; Liu, Xiaobing; Jiang, Li; Liang, Shengnan; Wu, Ziyin; Wang, Zhenzhong; Zhou, Jun; Xiao, Wei; Guo, Zihu; Wang, Yonghua		Systems pharmacology reveals the multi-level synergetic mechanism of action of Ginkgo biloba L. leaves for cardiomyopathy treatment	JOURNAL OF ETHNOPHARMACOLOGY	English	Article	62	8	8	J ETHNOPHARMACOL	J. Ethnopharmacol.	JAN 10	2021	10.1016/j.jep.2020.113279	http://dx.doi.org/10.1016/j.jep.2020.113279
Jung, YJ; Tweedie, D; Scerba, MT; Kim, DS; Palmas, MF; Pisanu, A; Carta, AR; Greig, NH	Jung, Yoo Jin; Tweedie, David; Scerba, Michael T.; Kim, Dong Seok; Palmas, Maria Francesca; Pisanu, Augusta; Carta, Anna R.; Greig, Nigel H.		Repurposing Immunomodulatory Imide Drugs (IMiDs) in Neuropsychiatric and Neurodegenerative Disorders	FRONTIERS IN NEUROSCIENCE	English	Review	372	7	8	FRONT NEUROSCI-SWITZ	Front. Neurosci.	MAR 29	2021	10.3389/fnins.2021.656921	http://dx.doi.org/10.3389/fnins.2021.656921
Ma, J; Chen, XP	Ma, Jun; Chen, Xiaoping		Anti-inflammatory Therapy for Coronary Atherosclerotic Heart Disease: Unanswered Questions Behind Existing Successes	FRONTIERS IN CARDIOVASCULAR MEDICINE	English	Review	97	7	7	FRONT CARDIOVASC MED	Front. Cardiovasc. Med.	FEB 1	2021	10.3389/fcvm.2020.631398	http://dx.doi.org/10.3389/fcvm.2020.631398
Khafagy, R; Dash, S	Khafagy, Rana; Dash, Satya		Obesity and Cardiovascular Disease: The Emerging Role of Inflammation	FRONTIERS IN CARDIOVASCULAR MEDICINE	English	Review	95	7	7	FRONT CARDIOVASC MED	Front. Cardiovasc. Med.	OCT 25	2021	10.3389/fcvm.2021.768119	http://dx.doi.org/10.3389/fcvm.2021.768119
Yang, YK; Li, J; Rao, TC; Fang, ZR; Zhang, JY	Yang, Yongkang; Li, Jing; Rao, Tingcai; Fang, Zhirui; Zhang, Junyan		The role and mechanism of hyperoside against myocardial infarction in mice by regulating autophagy via NLRP1 inflammation pathway	JOURNAL OF ETHNOPHARMACOLOGY	English	Article	53	7	7	J ETHNOPHARMACOL	J. Ethnopharmacol.	AUG 10	2021	10.1016/j.jep.2021.114187	http://dx.doi.org/10.1016/j.jep.2021.114187
Schutz, SG; Dunn, A; Braley, TJ; Pitt, B; Shelgikar, AV	Schutz, Sonja G.; Dunn, Abbey; Braley, Tiffany J.; Pitt, Bertram; Shelgikar, Anita, V		New frontiers in pharmacologic obstructive sleep apnea treatment: A narrative review	SLEEP MEDICINE REVIEWS	English	Review	92	6	7	SLEEP MED REV	Sleep Med. Rev.	JUN	2021	10.1016/j.smrv.2021.101473	http://dx.doi.org/10.1016/j.smrv.2021.101473
Pedro-Botet, J; Climent, E; Benaiges, D	Pedro-Botet, Juan; Climent, Elisenda; Benaiges, David		Familial Hypercholesterolemia: Do HDL Play a Role?	BIOMEDICINES	English	Review	87	7	7	BIOMEDICINES	Biomedicines	JUL	2021	10.3390/biomedicines9070810	http://dx.doi.org/10.3390/biomedicines9070810
Montagnoli, TL; da Silva, JS; Sudo, SZ; Santos, AD; Gomide, GF; de Sa, MPL; Zapata-Sudo, G	Montagnoli, Tadeu L.; da Silva, Jaqueline S.; Sudo, Susumu Z.; Santos, Aimee D.; Gomide, Gabriel F.; de Sa, Mauro P. L.; Zapata-Sudo, Gisele		ROCK Inhibition as Potential Target for Treatment of Pulmonary Hypertension	CELLS	English	Review	222	7	7	CELLS-BASEL	Cells	JUL	2021	10.3390/cells10071648	http://dx.doi.org/10.3390/cells10071648
Song, JW; Nam, HS; Ahn, JW; Park, HS; Kang, DO; Kim, HJ; Kim, YH; Han, J; Choi, JY; Lee, SY; Kim, S; Oh, WY; Yoo, H; Park, K; Kim, JW	Song, Joon Woo; Nam, Hyeong Soo; Ahn, Jae Won; Park, Hyun-Sang; Kang, Dong Oh; Kim, Hyun Jung; Kim, Yeon Hoon; Han, Jeongmoo; Choi, Jah Yeon; Lee, Seung-Yul; Kim, Sunwon; Oh, Wang-Yuhl; Yoo, Hongki; Park, Kyeongsoon; Kim, Jin Won		Macrophage targeted theranostic strategy for accurate detection and rapid stabilization of the inflamed high-risk plaque	THERANOSTICS	English	Article	71	7	7	THERANOSTICS	Theranostics		2021	10.7150/thno.59759	http://dx.doi.org/10.7150/thno.59759
Yuan, MJ; Li, W; Zhong, P	Yuan, Ming-Jie; Li, Wei; Zhong, Peng		Research progress of ghrelin on cardiovascular disease	BIOSCIENCE REPORTS	English	Review	73	7	7	BIOSCIENCE REP	Biosci. Rep.	JAN	2021	10.1042/BSR20203387	http://dx.doi.org/10.1042/BSR20203387
Kamareddine, L; Ghantous, CM; Allouch, S; Al-Ashmar, SA; Anlar, G; Kannan, S; Djouhri, L; Korashy, H; Agouni, A; Zeidan, A	Kamareddine, Layla; Ghantous, Crystal M.; Allouch, Soumaya; Al-Ashmar, Sarah A.; Anlar, Gulsen; Kannan, Surya; Djouhri, Laiche; Korashy, Hesham; Agouni, Abdelali; Zeidan, Asad		Between Inflammation and Autophagy: The Role of Leptin-Adiponectin Axis in Cardiac Remodeling	JOURNAL OF INFLAMMATION RESEARCH	English	Review	154	7	7	J INFLAMM RES	J. Inflamm. Res.		2021	10.2147/JIR.S322231	http://dx.doi.org/10.2147/JIR.S322231
Sumneang, N; Apaijai, N; Chattipakorn, SC; Chattipakorn, N	Sumneang, Natticha; Apaijai, Nattayaporn; Chattipakorn, Siriporn C.; Chattipakorn, Nipon		Myeloid differentiation factor 2 in the heart: Bench to bedside evidence for potential clinical benefits?	PHARMACOLOGICAL RESEARCH	English	Article	76	7	7	PHARMACOL RES	Pharmacol. Res.	JAN	2021	10.1016/j.phrs.2020.105239	http://dx.doi.org/10.1016/j.phrs.2020.105239
Thakur, V; Alcoreza, N; Delgado, M; Joddar, B; Chattopadhyay, M	Thakur, Vikram; Alcoreza, Narah; Delgado, Monica; Joddar, Binata; Chattopadhyay, Munmun		Cardioprotective Effect of Glycyrrhizin on Myocardial Remodeling in Diabetic Rats	BIOMOLECULES	English	Article	57	7	7	BIOMOLECULES	Biomolecules	APR	2021	10.3390/biom11040569	http://dx.doi.org/10.3390/biom11040569
Mathew, AA; Panonnummal, R	Mathew, Aparna Ann; Panonnummal, Rajitha		'Magnesium'-the master cation-as a drug-possibilities and evidences	BIOMETALS	English	Article	230	7	7	BIOMETALS	Biometals	OCT	2021	10.1007/s10534-021-00328-7	http://dx.doi.org/10.1007/s10534-021-00328-7
Xie, H; Wu, LQ; Chen, XZ; Gao, SF; Li, HH; Yuan, Y; Liang, JB; Wang, XL; Wang, SY; Xu, CY; Chu, L; Zhan, B; Zhou, R; Yang, XD	Xie, Hong; Wu, Lingqin; Chen, Xingzhi; Gao, Shifang; Li, Huihui; Yuan, Yuan; Liang, Jinbao; Wang, Xiaoli; Wang, Shuying; Xu, Changyan; Chu, Liang; Zhan, Bin; Zhou, Rui; Yang, Xiaodi		Schistosoma japonicum Cystatin Alleviates Sepsis Through Activating Regulatory Macrophages	FRONTIERS IN CELLULAR AND INFECTION MICROBIOLOGY	English	Article	84	7	7	FRONT CELL INFECT MI	Front. Cell. Infect. Microbiol.	FEB 24	2021	10.3389/fcimb.2021.617461	http://dx.doi.org/10.3389/fcimb.2021.617461
Grzegorzewska, AE; Adamska, P; Iwanczyk-Skalska, E; Ostromecka, K; Niepolski, L; Marcinkowski, W; Mostowska, A; Warchol, W; Zaba, C; Jagodzinski, PP	Grzegorzewska, Alicja E.; Adamska, Paulina; Iwanczyk-Skalska, Ewa; Ostromecka, Kamila; Niepolski, Leszek; Marcinkowski, Wojciech; Mostowska, Adrianna; Warchol, Wojciech; Zaba, Czeslaw; Jagodzinski, Pawel P.		Paraoxonase 1 concerning dyslipidaemia, cardiovascular diseases, and mortality in haemodialysis patients	SCIENTIFIC REPORTS	English	Article	89	7	7	SCI REP-UK	Sci Rep	MAR 24	2021	10.1038/s41598-021-86231-0	http://dx.doi.org/10.1038/s41598-021-86231-0
Yoon, JJ; Son, CO; Kim, HY; Han, BH; Lee, YJ; Lee, HS; Kang, DG	Yoon, Jung Joo; Son, Chan Ok; Kim, Hye Yoom; Han, Byung Hyuk; Lee, Yun Jung; Lee, Ho Sub; Kang, Dae Gill		Betulinic Acid Protects DOX-Triggered Cardiomyocyte Hypertrophy Response through the GATA-4/Calcineurin/NFAT Pathway	MOLECULES	English	Article	46	6	7	MOLECULES	Molecules	JAN	2021	10.3390/molecules26010053	http://dx.doi.org/10.3390/molecules26010053
Chen, F; Chen, ZQ; Zhong, GL; Zhu, JJ	Chen, Feng; Chen, Zhi-Qing; Zhong, Gui-Ling; Zhu, Ji-Jin		Nicorandil inhibits TLR4/MyD88/NF-kappa B/NLRP3 signaling pathway to reduce pyroptosis in rats with myocardial infarction	EXPERIMENTAL BIOLOGY AND MEDICINE	English	Article	29	7	7	EXP BIOL MED	Exp. Biol. Med.	SEP	2021	10.1177/15353702211013444	http://dx.doi.org/10.1177/15353702211013444
Gouweleeuw, L; Wajant, H; Maier, O; Eisel, ULM; Blankesteijn, WM; Schoemaker, RG	Gouweleeuw, L.; Wajant, H.; Maier, O.; Eisel, U. L. M.; Blankesteijn, W. M.; Schoemaker, R. G.		Effects of selective TNFR1 inhibition or TNFR2 stimulation, compared to non-selective TNF inhibition, on (neuro)inflammation and behavior after myocardial infarction in male mice	BRAIN BEHAVIOR AND IMMUNITY	English	Article	63	6	7	BRAIN BEHAV IMMUN	Brain Behav. Immun.	MAR	2021	10.1016/j.bbi.2021.01.001	http://dx.doi.org/10.1016/j.bbi.2021.01.001
Khalifa, AA; Rashad, RM; El-Hadidy, WF	Khalifa, Asmaa A.; Rashad, Radwa M.; El-Hadidy, Wessam F.		Thymoquinone protects against cardiac mitochondrial DNA loss, oxidative stress, inflammation and apoptosis in isoproterenol-induced myocardial infarction in rats	HELIYON	English	Article	80	7	7	HELIYON	Heliyon	JUL	2021	10.1016/j.heliyon.2021.e07561	http://dx.doi.org/10.1016/j.heliyon.2021.e07561
Aljumaily, SAA; Demir, M; Elbe, H; Yigitturk, G; Bicer, Y; Altinoz, E	Abdulkareem Aljumaily, Sara Asaad; Demir, Mehmet; Elbe, Hulya; Yigitturk, Gurkan; Bicer, Yasemin; Altinoz, Eyup		Antioxidant, anti-inflammatory, and anti-apoptotic effects of crocin against doxorubicin-induced myocardial toxicity in rats	ENVIRONMENTAL SCIENCE AND POLLUTION RESEARCH	English	Article	81	7	7	ENVIRON SCI POLLUT R	Environ. Sci. Pollut. Res.	DEC	2021	10.1007/s11356-021-15409-w	http://dx.doi.org/10.1007/s11356-021-15409-w
Mughrabi, IT; Hickman, J; Jayaprakash, N; Thompson, D; Ahmed, U; Papadoyannis, ES; Chang, YC; Abbas, A; Datta-Chaudhuri, T; Chang, EH; Zanos, TP; Lee, SC; Froemke, RC; Tracey, KJ; Welle, C; Al-Abed, Y; Zanos, S	Mughrabi, Ibrahim T.; Hickman, Jordan; Jayaprakash, Naveen; Thompson, Dane; Ahmed, Umair; Papadoyannis, Eleni S.; Chang, Yao-Chuan; Abbas, Adam; Datta-Chaudhuri, Timir; Chang, Eric H.; Zanos, Theodoros P.; Lee, Sunhee C.; Froemke, Robert C.; Tracey, Kevin J.; Welle, Cristin; Al-Abed, Yousef; Zanos, Stavros		Development and characterization of a chronic implant mouse model for vagus nerve stimulation	ELIFE	English	Article	111	7	7	ELIFE	eLife	APR 6	2021	10.7554/eLife.61270	http://dx.doi.org/10.7554/eLife.61270
Siak, J; Flint, N; Shmueli, HG; Siegel, RJ; Rader, F	Siak, Jessica; Flint, Nir; Shmueli, Hezzy G.; Siegel, Robert J.; Rader, Florian		The Use of Colchicine in Cardiovascular Diseases: A Systematic Review	AMERICAN JOURNAL OF MEDICINE	English	Review	54	6	6	AM J MED	Am. J. Med.	JUN	2021	10.1016/j.amjmed.2021.01.019	http://dx.doi.org/10.1016/j.amjmed.2021.01.019
Akrami, M; Izadpanah, P; Bazrafshan, M; Hatamipour, U; Nouraein, N; Drissi, HB; Manafi, A	Akrami, Mehdi; Izadpanah, Peyman; Bazrafshan, Mehdi; Hatamipour, Unes; Nouraein, Navid; Drissi, Hamed Bazrafshan; Manafi, Alireza		Effects of colchicine on major adverse cardiac events in next 6-month period after acute coronary syndrome occurrence; a randomized placebo-control trial	BMC CARDIOVASCULAR DISORDERS	English	Article	28	6	6	BMC CARDIOVASC DISOR	BMC Cardiovasc. Disord.	DEC 7	2021	10.1186/s12872-021-02393-9	http://dx.doi.org/10.1186/s12872-021-02393-9
Kakavand, H; Aghakouchakzadeh, M; Coons, JC; Talasaz, AH	Kakavand, Hessam; Aghakouchakzadeh, Maryam; Coons, James C.; Talasaz, Azita H.		Pharmacologic Prevention of Myocardial Ischemia-Reperfusion Injury in Patients With Acute Coronary Syndrome Undergoing Percutaneous Coronary Intervention	JOURNAL OF CARDIOVASCULAR PHARMACOLOGY	English	Review	86	6	6	J CARDIOVASC PHARM	J. Cardiovasc. Pharmacol.	APR	2021	10.1097/FJC.0000000000000980	http://dx.doi.org/10.1097/FJC.0000000000000980
Fu, JJ; Li, FT; Tang, YJ; Cai, L; Zeng, CY; Yang, YJ; Yang, J	Fu, Jinjuan; Li, Fangtang; Tang, Yuanjuan; Cai, Lin; Zeng, Chunyu; Yang, Yongjian; Yang, Jian		The Emerging Role of Irisin in Cardiovascular Diseases	JOURNAL OF THE AMERICAN HEART ASSOCIATION	English	Review	132	6	6	J AM HEART ASSOC	J. Am. Heart Assoc.	OCT 19	2021	10.1161/JAHA.121.022453	http://dx.doi.org/10.1161/JAHA.121.022453
Banach, M; Penson, PE	Banach, Maciej; Penson, Peter E.		Colchicine and Cardiovascular Outcomes: a Critical Appraisal of Recent Studies	CURRENT ATHEROSCLEROSIS REPORTS	English	Review	53	6	6	CURR ATHEROSCLER REP	Curr. Atheroscleros. Rep.	JUL	2021	10.1007/s11883-021-00932-5	http://dx.doi.org/10.1007/s11883-021-00932-5
Li, JW; Thangaiyan, R; Govindasamy, K; Wei, JX	Li, Jianwei; Thangaiyan, Radhiga; Govindasamy, Kanimozhi; Wei, Jianxia		Anti-inflammatory and anti-apoptotic effect of zingiberene on isoproterenol-induced myocardial infarction in experimental animals	HUMAN & EXPERIMENTAL TOXICOLOGY	English	Article	77	6	6	HUM EXP TOXICOL	Hum. Exp. Toxicol.	JUN	2021	10.1177/0960327120975131	http://dx.doi.org/10.1177/0960327120975131
Zhang, MA; Lei, YS; Meng, XW; Liu, HY; Li, LG; Zhang, J; Zhang, JX; Tao, WH; Peng, K; Lin, J; Ji, FH	Zhang, Mian; Lei, Yi-Shan; Meng, Xiao-Wen; Liu, Hua-Yue; Li, Lin-Gui; Zhang, Jun; Zhang, Jia-Xin; Tao, Wen-Hui; Peng, Ke; Lin, Jun; Ji, Fu-Hai		Iguratimod Alleviates Myocardial Ischemia/Reperfusion Injury Through Inhibiting Inflammatory Response Induced by Cardiac Fibroblast Pyroptosis via COX2/NLRP3 Signaling Pathway	FRONTIERS IN CELL AND DEVELOPMENTAL BIOLOGY	English	Article	46	6	6	FRONT CELL DEV BIOL	Front. Cell. Dev. Biol.	OCT 25	2021	10.3389/fcell.2021.746317	http://dx.doi.org/10.3389/fcell.2021.746317
Liu, C; Chen, LY; Ma, YC; Hu, KY; Wu, P; Pan, LN; Chen, HY; Li, LL; Hu, HY; Zhang, JX	Liu, Chao; Chen, Liyuan; Ma, Yongchang; Hu, Kaiyao; Wu, Peng; Pan, Lina; Chen, Haiyan; Li, Lanlan; Hu, Houyuan; Zhang, Jianxiang		Pulmonary circulation-mediated heart targeting for the prevention of heart failure by inhalation of intrinsically bioactive nanoparticles	THERANOSTICS	English	Article	80	6	6	THERANOSTICS	Theranostics		2021	10.7150/thno.61875	http://dx.doi.org/10.7150/thno.61875
Shuryak, I; Kachnic, LA; Brenner, DJ	Shuryak, Igor; Kachnic, Lisa A.; Brenner, David J.		Lung Cancer and Heart Disease Risks Associated With Low-Dose Pulmonary Radiotherapy to COVID-19 Patients With Different Background Risks	INTERNATIONAL JOURNAL OF RADIATION ONCOLOGY BIOLOGY PHYSICS	English	Article	32	6	6	INT J RADIAT ONCOL	Int. J. Radiat. Oncol. Biol. Phys.	SEP 1	2021	10.1016/j.ijrobp.2021.04.018	http://dx.doi.org/10.1016/j.ijrobp.2021.04.018
Iqbal, T; Miller, M	Iqbal, Tahreem; Miller, Michael		A Fishy Topic: VITAL, REDUCE-IT, STRENGTH, and Beyond: Putting Omega-3 Fatty Acids into Practice in 2021	CURRENT CARDIOLOGY REPORTS	English	Review	52	6	6	CURR CARDIOL REP	Curr. Cardiol. Rep.	AUG	2021	10.1007/s11886-021-01527-x	http://dx.doi.org/10.1007/s11886-021-01527-x
Kuk, M; Ward, NC; Dwivedi, G	Kuk, Mariya; Ward, Natalie C.; Dwivedi, Girish		Extrinsic and Intrinsic Responses in the Development and Progression of Atherosclerosis	HEART LUNG AND CIRCULATION	English	Review	116	6	6	HEART LUNG CIRC	Heart Lung Circ.	JUN	2021	10.1016/j.hlc.2020.12.002	http://dx.doi.org/10.1016/j.hlc.2020.12.002
Barcena, ML; Jeuthe, S; Niehues, MH; Pozdniakova, S; Haritonow, N; Kuhl, AA; Messroghli, DR; Regitz-Zagrosek, V	Barcena, Maria Luisa; Jeuthe, Sarah; Niehues, Maximilian H.; Pozdniakova, Sofya; Haritonow, Natalie; Kuehl, Anja A.; Messroghli, Daniel R.; Regitz-Zagrosek, Vera		Sex-Specific Differences of the Inflammatory State in Experimental Autoimmune Myocarditis	FRONTIERS IN IMMUNOLOGY	English	Article	83	6	6	FRONT IMMUNOL	Front. Immunol.	MAY 28	2021	10.3389/fimmu.2021.686384	http://dx.doi.org/10.3389/fimmu.2021.686384
Shi, XJ; Li, Y; Wang, YG; Ding, TJ; Zhang, XW; Wu, N	Shi, Xiaojing; Li, Yang; Wang, Yaguang; Ding, Tiejia; Zhang, Xiaowen; Wu, Nan		Pharmacological postconditioning with sappanone A ameliorates myocardial ischemia reperfusion injury and mitochondrial dysfunction via AMPK-mediated mitochondrial quality control	TOXICOLOGY AND APPLIED PHARMACOLOGY	English	Article	50	6	6	TOXICOL APPL PHARM	Toxicol. Appl. Pharmacol.	SEP 15	2021	10.1016/j.taap.2021.115668	http://dx.doi.org/10.1016/j.taap.2021.115668
Puddu, PE; Shivappa, N; Menotti, A; Hebert, JR; Tolonen, H; Kafatos, A; Adachi, H	Puddu, Paolo E.; Shivappa, Nitin; Menotti, Alessandro; Hebert, James R.; Tolonen, Hanna; Kafatos, Anthony; Adachi, Hisashi		Energy-adjusted Dietary Inflammatory Index scores predict long-term cardiovascular disease mortality and other causes of death in an ecological analysis of the Seven Countries Study	EUROPEAN JOURNAL OF PREVENTIVE CARDIOLOGY	English	Article	51	6	6	EUR J PREV CARDIOL	Eur. J. Prev. Cardiol.	NOV	2021	10.1177/2047487320903866	http://dx.doi.org/10.1177/2047487320903866
Pedrini, S; Chatterjee, P; Hone, E; Martins, RN	Pedrini, Steve; Chatterjee, Pratishtha; Hone, Eugene; Martins, Ralph N.		High-density lipoprotein-related cholesterol metabolism in Alzheimer's disease	JOURNAL OF NEUROCHEMISTRY	English	Review	510	6	6	J NEUROCHEM	J. Neurochem.	OCT	2021	10.1111/jnc.15170	http://dx.doi.org/10.1111/jnc.15170
Lv, B; Deng, LN; Xie, T; Wei, X; Liu, X; Tan, WX; Wang, XY; Gao, XM	Lv, Bin; Deng, Lina; Xie, Tian; Wei, Xing; Liu, Xiao; Tan, Wangxiao; Wang, Xiaoying; Gao, Xiumei		Evaluation of the anti-inflammatory and antioxidant pharmcodynamic compoents of naoxintong capsules as a basis of broad spectrum effects	PHARMACEUTICAL BIOLOGY	English	Article	41	6	6	PHARM BIOL	Pharm. Biol.	JAN 1	2021	10.1080/13880209.2020.1870506	http://dx.doi.org/10.1080/13880209.2020.1870506
Liu, QK	Liu, Qiyuan Keith		Triglyceride-lowering and anti-inflammatory mechanisms of omega-3 polyunsaturated fatty acids for atherosclerotic cardiovascular risk reduction	JOURNAL OF CLINICAL LIPIDOLOGY	English	Review	125	6	6	J CLIN LIPIDOL	J. Clin. Lipidol.	JUL-AUG	2021	10.1016/j.jacl.2021.05.007	http://dx.doi.org/10.1016/j.jacl.2021.05.007
Surma, S; Banach, M; Lewek, J	Surma, Stanislaw; Banach, Maciej; Lewek, Joanna		COVID-19 and lipids. The role of lipid disorders and statin use in the prognosis of patients with SARS-CoV-2 infection	LIPIDS IN HEALTH AND DISEASE	English	Review	109	6	6	LIPIDS HEALTH DIS	Lipids Health Dis.	OCT 25	2021	10.1186/s12944-021-01563-0	http://dx.doi.org/10.1186/s12944-021-01563-0
Huang, WP; Yin, WH; Chen, JS; Huang, PH; Chen, JW; Lin, SJ	Huang, Wen-Pin; Yin, Wei-Hsian; Chen, Jia-Shiong; Huang, Po-Hsun; Chen, Jaw-Wen; Lin, Shing-Jong		Fenofibrate attenuates doxorubicin-induced cardiac dysfunction in mice via activating the eNOS/EPC pathway	SCIENTIFIC REPORTS	English	Article	49	6	6	SCI REP-UK	Sci Rep	JAN 13	2021	10.1038/s41598-021-80984-4	http://dx.doi.org/10.1038/s41598-021-80984-4
Zhang, YQ; Wang, CJ; Bai, ZX; Li, P	Zhang, Yanqiang; Wang, Chongjuan; Bai, Zhuxiao; Li, Peng		Umbilical Cord Mesenchymal Stem Cell Exosomes Alleviate the Progression of Kidney Failure by Modulating Inflammatory Responses and Oxidative Stress in an Ischemia-Reperfusion Mice Model	JOURNAL OF BIOMEDICAL NANOTECHNOLOGY	English	Article	27	6	6	J BIOMED NANOTECHNOL	J. Biomed. Nanotechnol.	SEP	2021	10.1166/jbn.2021.3155	http://dx.doi.org/10.1166/jbn.2021.3155
Udovicic, M; Sever, M; Kavur, L; Loncaric, K; Barisic, I; Balenovic, D; Posilovic, GZ; Strinic, D; Uzun, S; Vuletic, LB; Sikiric, S; Skrtic, A; Drmic, D; Blagaic, AB; Bencic, ML; Seiwerth, S; Sikiric, P	Udovicic, Mario; Sever, Marko; Kavur, Lovro; Loncaric, Kristina; Barisic, Ivan; Balenovic, Diana; Posilovic, Gordana Zivanovic; Strinic, Dean; Uzun, Sandra; Vuletic, Lovorka Batelja; Sikiric, Suncana; Skrtic, Anita; Drmic, Domagoj; Blagaic, Alenka Boban; Bencic, Martina Lovric; Seiwerth, Sven; Sikiric, Predrag		Stable Gastric Pentadecapeptide BPC 157 Therapy for Monocrotaline-Induced Pulmonary Hypertension in Rats Leads to Prevention and Reversal	BIOMEDICINES	English	Article	81	6	6	BIOMEDICINES	Biomedicines	JUL	2021	10.3390/biomedicines9070822	http://dx.doi.org/10.3390/biomedicines9070822
Roudsari, NM; Lashgari, NA; Momtaz, S; Roufogalis, B; Abdolghaffari, AH; Sahebkar, A	Roudsari, Nazanin Momeni; Lashgari, Naser-Aldin; Momtaz, Saeideh; Roufogalis, Basil; Abdolghaffari, Amir Hossein; Sahebkar, Amirhossein		Ginger: A complementary approach for management of cardiovascular diseases	BIOFACTORS	English	Review	131	6	6	BIOFACTORS	Biofactors	NOV	2021	10.1002/biof.1777	http://dx.doi.org/10.1002/biof.1777
Wang, RJ; Wang, N; Han, YP; Xu, JY; Xu, ZS	Wang, Rijun; Wang, Ning; Han, Yuping; Xu, Jiyao; Xu, Zesheng		Dulaglutide Alleviates LPS-Induced Injury in Cardiomyocytes	ACS OMEGA	English	Article	31	6	6	ACS OMEGA	ACS Omega	MAR 30	2021	10.1021/acsomega.0c06326	http://dx.doi.org/10.1021/acsomega.0c06326
Karampetsou, K; Koutsoni, OS; Gogou, G; Angelis, A; Skaltsounis, LA; Dotsika, E	Karampetsou, Kalliopi; Koutsoni, Olga S.; Gogou, Georgia; Angelis, Apostolis; Skaltsounis, Leandros-Alexios; Dotsika, Eleni		Total Phenolic Fraction (TPF) from Extra Virgin Olive Oil: Induction of apoptotic-like cell death in Leishmania spp. promastigotes and in vivo potential of therapeutic immunomodulation	PLOS NEGLECTED TROPICAL DISEASES	English	Article	97	6	6	PLOS NEGLECT TROP D	Plos Neglect. Trop. Dis.	JAN	2021	10.1371/journal.pntd.0008968	http://dx.doi.org/10.1371/journal.pntd.0008968
Brar, S; Liu, KD; Go, AS; Hsu, RK; Chinchilli, VM; Coca, SG; Garg, AX; Himmelfarb, J; Ikizler, TA; Kaufman, J; Kimmel, PL; Parikh, CR; Siew, ED; Ware, LB; Zeng, H; Hsu, CY	Brar, Sandeep; Liu, Kathleen D.; Go, Alan S.; Hsu, Raymond K.; Chinchilli, Vernon M.; Coca, Steven G.; Garg, Amit X.; Himmelfarb, Jonathan; Ikizler, T. Alp; Kaufman, James; Kimmel, Paul L.; Parikh, Chirag R.; Siew, Edward D.; Ware, Lorraine B.; Zeng, Hui; Hsu, Chi-yuan		Prospective Cohort Study of Renin-Angiotensin System Blocker Usage after Hospitalized Acute Kidney Injury	CLINICAL JOURNAL OF THE AMERICAN SOCIETY OF NEPHROLOGY	English	Article	43	6	6	CLIN J AM SOC NEPHRO	Clin. J. Am. Soc. Nephrol.	JAN 7	2021	10.2215/CJN.10840720	http://dx.doi.org/10.2215/CJN.10840720
Goswami, SK; Ranjan, P; Dutta, RK; Verma, SK	Goswami, Sumanta Kumar; Ranjan, Prabhat; Dutta, Roshan Kumar; Verma, Suresh Kumar		Management of inflammation in cardiovascular diseases	PHARMACOLOGICAL RESEARCH	English	Article	187	5	5	PHARMACOL RES	Pharmacol. Res.	NOV	2021	10.1016/j.phrs.2021.105912	http://dx.doi.org/10.1016/j.phrs.2021.105912
Sabatine, MS; Braunwald, E	Sabatine, Marc S.; Braunwald, Eugene		Thrombolysis In Myocardial Infarction (TIMI) Study Group JACC Focus Seminar 2/8	JOURNAL OF THE AMERICAN COLLEGE OF CARDIOLOGY	English	Article	107	5	5	J AM COLL CARDIOL	J. Am. Coll. Cardiol.	JUN 8	2021	10.1016/j.jacc.2021.01.060	http://dx.doi.org/10.1016/j.jacc.2021.01.060
Aimo, A; Pascual-Figal, DA; Barison, A; Cediel, G; Vicente, AH; Saccaro, LF; Emdin, M; Bayes-Genis, A	Aimo, Alberto; Pascual-Figal, Domingo A.; Barison, Andrea; Cediel, German; Vicente, Alvaro Hernandez; Saccaro, Luigi F.; Emdin, Michele; Bayes-Genis, Antoni		Colchicine for the treatment of coronary artery disease	TRENDS IN CARDIOVASCULAR MEDICINE	English	Article	57	5	5	TRENDS CARDIOVAS MED	Trends Cardiovasc. Med.	NOV	2021	10.1016/j.tcm.2020.10.007	http://dx.doi.org/10.1016/j.tcm.2020.10.007
Sato, K; Ayache, A; Kumar, A; Cremer, PC; Griffin, B; Popovic, ZB; Jellis, C; Kwon, DH; Bolen, M; Ramchand, J; Chetrit, M; Furqan, MM; Johnston, D; Klein, AL	Sato, Kimi; Ayache, Ayman; Kumar, Arnav; Cremer, Paul C.; Griffin, Brian; Popovic, Zoran B.; Jellis, Christine; Kwon, Deborah H.; Bolen, Michael; Ramchand, Jay; Chetrit, Michael; Furqan, Muhammad M.; Johnston, Douglas; Klein, Allan L.		Improvement in left ventricular mechanics following medical treatment of constrictive pericarditis	HEART	English	Article	30	5	5	HEART	Heart	MAY	2021	10.1136/heartjnl-2020-317304	http://dx.doi.org/10.1136/heartjnl-2020-317304
Kukumberg, M; Phermthai, T; Wichitwiengrat, S; Wang, XY; Arjunan, S; Chong, SY; Fong, CY; Wang, JW; Rufaihah, AJ; Mattar, CNZ	Kukumberg, Marek; Phermthai, Tatsanee; Wichitwiengrat, Suparat; Wang, Xiaoyuan; Arjunan, Subramanian; Chong, Suet Yen; Fong, Chui-Yee; Wang, Jiong-Wei; Rufaihah, Abdul Jalil; Mattar, Citra Nurfarah Zaini		Hypoxia-induced amniotic fluid stem cell secretome augments cardiomyocyte proliferation and enhances cardioprotective effects under hypoxic-ischemic conditions	SCIENTIFIC REPORTS	English	Article	67	5	5	SCI REP-UK	Sci Rep	JAN 8	2021	10.1038/s41598-020-80326-w	http://dx.doi.org/10.1038/s41598-020-80326-w
Zhang, X; Veliky, CV; Birru, RL; Barinas-Mitchell, E; Magnani, JW; Sekikawa, A	Zhang, Xiao; Veliky, Cole V.; Birru, Rahel L.; Barinas-Mitchell, Emma; Magnani, Jared W.; Sekikawa, Akira		Potential Protective Effects of Equol (Soy Isoflavone Metabolite) on Coronary Heart Diseases-From Molecular Mechanisms to Studies in Humans	NUTRIENTS	English	Review	153	5	5	NUTRIENTS	Nutrients	NOV	2021	10.3390/nu13113739	http://dx.doi.org/10.3390/nu13113739
Vavlukis, M; Pop-Gjorceva, D; Poposka, L; Sandevska, E; Kedev, S	Vavlukis, Marija; Pop-Gjorceva, Daniela; Poposka, Lidija; Sandevska, Emilija; Kedev, Sasko		Myocardial Infarction in Systemic Lupus Erythematosus - the Sex-Specific Risk Profile	CURRENT PHARMACEUTICAL DESIGN	English	Review	40	5	5	CURR PHARM DESIGN	Curr. Pharm. Design		2021	10.2174/1381612826666201210110809	http://dx.doi.org/10.2174/1381612826666201210110809
Testa, C; Di Lorenzo, A; Parlato, A; D'ambrosio, G; Merolla, A; Pacileo, M; Iannuzzo, G; Gentile, M; Nugara, C; Sarullo, FM; De Gregorio, C; D'andrea, A; Vigorito, C; Venturini, E; Giallauria, F	Testa, Crescenzo; Di Lorenzo, Anna; Parlato, Alessandro; D'ambrosio, Giuseppe; Merolla, Aurora; Pacileo, Mario; Iannuzzo, Gabriella; Gentile, Marco; Nugara, Cinzia; Sarullo, Filippo M.; De Gregorio, Cesare; D'andrea, Antonello; Vigorito, Carlo; Venturini, Elio; Giallauria, Francesco		Exercise for slowing the progression of atherosclerotic process: effects on inflammatory markers	PANMINERVA MEDICA	English	Review	136	5	5	PANMINERVA MED	Panminerva Medica	JUN	2021	10.23736/S0031-0808.21.04266-X	http://dx.doi.org/10.23736/S0031-0808.21.04266-X
Dagher, O; Mury, P; Noly, PE; Fortier, A; Lettre, G; Thorin, E; Carrier, M	Dagher, Olina; Mury, Pauline; Noly, Pierre-Emmanuel; Fortier, Annik; Lettre, Guillaume; Thorin, Eric; Carrier, Michel		Design of a Randomized Placebo-Controlled Trial to Evaluate the Anti-inflammatory and Senolytic Effects of Quercetin in Patients Undergoing Coronary Artery Bypass Graft Surgery	FRONTIERS IN CARDIOVASCULAR MEDICINE	English	Article	49	5	5	FRONT CARDIOVASC MED	Front. Cardiovasc. Med.	OCT 20	2021	10.3389/fcvm.2021.741542	http://dx.doi.org/10.3389/fcvm.2021.741542
Kwon, JS; Schumacher, SM; Gao, E; Chuprun, JK; Ibetti, J; Roy, R; Khan, M; Kishore, R; Koch, WJ	Kwon, Jin-Sook; Schumacher, Sarah M.; Gao, Erhe; Chuprun, J. Kurt; Ibetti, Jessica; Roy, Rajika; Khan, Mohsin; Kishore, Raj; Koch, Walter J.		Characterization of beta ARKct engineered cellular extracellular vesicles and model specific cardioprotection	AMERICAN JOURNAL OF PHYSIOLOGY-HEART AND CIRCULATORY PHYSIOLOGY	English	Article	42	5	5	AM J PHYSIOL-HEART C	Am. J. Physiol.-Heart Circul. Physiol.	APR	2021	10.1152/ajpheart.00571.2020	http://dx.doi.org/10.1152/ajpheart.00571.2020
Kon, V; Yang, HC; Smith, LE; Vickers, KC; Linton, MF	Kon, Valentina; Yang, Hai-Chun; Smith, Loren E.; Vickers, Kasey C.; Linton, MacRae F.		High-Density Lipoproteins in Kidney Disease	INTERNATIONAL JOURNAL OF MOLECULAR SCIENCES	English	Review	110	5	5	INT J MOL SCI	Int. J. Mol. Sci.	AUG	2021	10.3390/ijms22158201	http://dx.doi.org/10.3390/ijms22158201
Pandey, KN	Pandey, Kailash N.		Molecular Signaling Mechanisms and Function of Natriuretic Peptide Receptor-A in the Pathophysiology of Cardiovascular Homeostasis	FRONTIERS IN PHYSIOLOGY	English	Review	273	5	5	FRONT PHYSIOL	Front. Physiol.	AUG 19	2021	10.3389/fphys.2021.693099	http://dx.doi.org/10.3389/fphys.2021.693099
Nielsen, TM; Andersen, NH; Torp-Pedersen, C; Sogaard, P; Kragholm, KH	Nielsen, Troels Munck; Andersen, Niels Holmark; Torp-Pedersen, Christian; Sogaard, Peter; Kragholm, Kristian Hay		Kawasaki disease, autoimmune disorders, and cancer: a register-based study	EUROPEAN JOURNAL OF PEDIATRICS	English	Article	28	5	5	EUR J PEDIATR	Eur. J. Pediatr.	MAR	2021	10.1007/s00431-020-03768-4	http://dx.doi.org/10.1007/s00431-020-03768-4
Krylatov, AV; Tsibulnikov, SY; Mukhomedzyanov, AV; Boshchenko, AA; Goldberg, VE; Jaggi, AS; Erben, RG; Maslov, LN	Krylatov, Andrey V.; Tsibulnikov, Sergey Y.; Mukhomedzyanov, Alexander V.; Boshchenko, Alla A.; Goldberg, Victor E.; Jaggi, Amteshwar S.; Erben, Reinhold G.; Maslov, Leonid N.		The Role of Natriuretic Peptides in the Regulation of Cardiac Tolerance to Ischemia/Reperfusion and Postinfarction Heart Remodeling	JOURNAL OF CARDIOVASCULAR PHARMACOLOGY AND THERAPEUTICS	English	Review	167	5	5	J CARDIOVASC PHARM T	J. Cardiovasc. Pharmacol. Ther.	MAR	2021	10.1177/1074248420952243	http://dx.doi.org/10.1177/1074248420952243
He, L; Zhao, RS; Wang, YH; Liu, HB; Wang, XH	He, Lei; Zhao, Rusheng; Wang, Youheng; Liu, Huibing; Wang, Xuehui		Research Progress on Catalpol as Treatment for Atherosclerosis	FRONTIERS IN PHARMACOLOGY	English	Review	51	5	5	FRONT PHARMACOL	Front. Pharmacol.	JUL 13	2021	10.3389/fphar.2021.716125	http://dx.doi.org/10.3389/fphar.2021.716125
Tani, S; Kawauchi, K; Atsumi, W; Matsuo, R; Ashida, T; Imatake, K; Suzuki, Y; Yagi, T; Takahashi, A; Matsumoto, N; Okumura, Y	Tani, Shigemasa; Kawauchi, Kenji; Atsumi, Wataru; Matsuo, Rei; Ashida, Tadashi; Imatake, Kazuhiro; Suzuki, Yasuyuki; Yagi, Tsukasa; Takahashi, Atsuhiko; Matsumoto, Naoya; Okumura, Yasuo		Association among daily fish intake, white blood cell count, and healthy lifestyle behaviors in an apparently healthy Japanese population: implication for the anti-atherosclerotic effect of fish consumption	HEART AND VESSELS	English	Article	40	5	5	HEART VESSELS	Heart Vessels	JUL	2021	10.1007/s00380-020-01769-9	http://dx.doi.org/10.1007/s00380-020-01769-9
Oppedisano, F; Mollace, R; Tavernese, A; Gliozzi, M; Musolino, V; Macri, R; Carresi, C; Maiuolo, J; Serra, M; Cardamone, A; Volterrani, M; Mollace, V	Oppedisano, Francesca; Mollace, Rocco; Tavernese, Annamaria; Gliozzi, Micaela; Musolino, Vincenzo; Macri, Roberta; Carresi, Cristina; Maiuolo, Jessica; Serra, Maria; Cardamone, Antonio; Volterrani, Maurizio; Mollace, Vincenzo		PUFA Supplementation and Heart Failure: Effects on Fibrosis and Cardiac Remodeling	NUTRIENTS	English	Review	104	5	5	NUTRIENTS	Nutrients	SEP	2021	10.3390/nu13092965	http://dx.doi.org/10.3390/nu13092965
Grakova, EV; Shilov, SN; Kopeva, KV; Berezikova, EN; Popova, AA; Neupokoeva, MN; Ratushnyak, ET; Teplyakov, AT	Grakova, Elena, V; Shilov, Sergey N.; Kopeva, Kristina, V; Berezikova, Ekaterina N.; Popova, Anna A.; Neupokoeva, Maria N.; Ratushnyak, Elena T.; Teplyakov, Alexander T.		Anthracycline-Induced Cardiotoxicity: The Role of Endothelial Dysfunction	CARDIOLOGY	English	Article	30	5	5	CARDIOLOGY	Cardiology	MAY	2021	10.1159/000512771	http://dx.doi.org/10.1159/000512771
Herrera-Balandrano, DD; Chai, Z; Beta, T; Feng, J; Huang, WY	Herrera-Balandrano, Daniela D.; Chai, Zhi; Beta, Trust; Feng, Jin; Huang, Wuyang		Blueberry anthocyanins: An updated review on approaches to enhancing their bioavailability	TRENDS IN FOOD SCIENCE & TECHNOLOGY	English	Review	90	5	5	TRENDS FOOD SCI TECH	Trends Food Sci. Technol.	DEC	2021	10.1016/j.tifs.2021.11.006	http://dx.doi.org/10.1016/j.tifs.2021.11.006
Wang, H; Huang, MY; Bei, WJ; Yang, YQ; Song, LX; Zhang, DX; Zhan, WJ; Zhang, YZ; Chen, X; Wang, WX; Wang, LX; Guo, J	Wang, Hong; Huang, Minyi; Bei, Weijian; Yang, Yiqi; Song, Lixia; Zhang, Dongxing; Zhan, Wenjing; Zhang, Yuzhen; Chen, Xu; Wang, Weixuan; Wang, Lexun; Guo, Jiao		FTZ attenuates liver steatosis and fibrosis in the minipigs with type 2 diabetes by regulating the AMPK signaling pathway	BIOMEDICINE & PHARMACOTHERAPY	English	Article	42	5	5	BIOMED PHARMACOTHER	Biomed. Pharmacother.	JUN	2021	10.1016/j.biopha.2021.111532	http://dx.doi.org/10.1016/j.biopha.2021.111532
Tang, Y; Hu, LT; Liu, Y; Zhou, BY; Qin, XH; Ye, JJ; Shen, MZ; Wu, ZJ; Zhang, PD	Tang, Yan; Hu, Longtai; Liu, Yi; Zhou, Bangyi; Qin, Xiaohuan; Ye, Jujian; Shen, Maoze; Wu, Zhijian; Zhang, Peidong		Possible mechanisms of cholesterol elevation aggravating COVID-19	INTERNATIONAL JOURNAL OF MEDICAL SCIENCES	English	Review	122	4	5	INT J MED SCI	Int. J. Med. Sci.		2021	10.7150/ijms.62021	http://dx.doi.org/10.7150/ijms.62021
Draginic, N; Jakovljevic, V; Andjic, M; Jeremic, J; Srejovic, I; Rankovic, M; Tomovic, M; Turnic, TN; Svistunov, A; Bolevich, S; Milosavljevic, I	Draginic, Nevena; Jakovljevic, Vladimir; Andjic, Marijana; Jeremic, Jovana; Srejovic, Ivan; Rankovic, Marina; Tomovic, Marina; Nikolic Turnic, Tamara; Svistunov, Andrey; Bolevich, Sergey; Milosavljevic, Isidora		Melissa officinalis L. as a Nutritional Strategy for Cardioprotection	FRONTIERS IN PHYSIOLOGY	English	Review	105	5	5	FRONT PHYSIOL	Front. Physiol.	APR 22	2021	10.3389/fphys.2021.661778	http://dx.doi.org/10.3389/fphys.2021.661778
Ambrosy, AP; Malik, UI; Thomas, RC; Parikh, RV; Tan, TC; Goh, CH; Selby, V; Solomon, MD; Avula, HR; Fitzpatrick, JK; Skarbinski, J; Philip, S; Granowitz, C; Bhatt, DL; Go, AS	Ambrosy, Andrew P.; Malik, Umar, I; Thomas, Rachel C.; Parikh, Rishi, V; Tan, Thida C.; Goh, Choon H.; Selby, Van N.; Solomon, Matthew D.; Avula, Harshith R.; Fitzpatrick, Jesse K.; Skarbinski, Jacek; Philip, Sephy; Granowitz, Craig; Bhatt, Deepak L.; Go, Alan S.		Rationale and design of the pragmatic randomized trial of icosapent ethyl for high cardiovascular risk adults (MITIGATE)	AMERICAN HEART JOURNAL	English	Article	40	5	5	AM HEART J	Am. Heart J.	MAY	2021	10.1016/j.ahj.2021.01.018	http://dx.doi.org/10.1016/j.ahj.2021.01.018
Elblehi, SS; El-Sayed, YS; Soliman, MM; Shukry, M	Elblehi, Samar S.; El-Sayed, Yasser S.; Soliman, Mohamed Mohamed; Shukry, Mustafa		Date Palm Pollen Extract Avert Doxorubicin-Induced Cardiomyopathy Fibrosis and Associated Oxidative/Nitrosative Stress, Inflammatory Cascade, and Apoptosis-Targeting Bax/Bcl-2 and Caspase-3 Signaling Pathways	ANIMALS	English	Article	128	5	5	ANIMALS-BASEL	Animals	MAR	2021	10.3390/ani11030886	http://dx.doi.org/10.3390/ani11030886
Jiang, ZX; Chen, J; Chen, JJ; Lei, ZL; Chen, HL; Wu, JQ; Bai, X; Wanyan, PP; Yu, Q	Jiang, Zhenxiu; Chen, Jun; Chen, Jiangjun; Lei, Zelin; Chen, Hailin; Wu, Jiqiang; Bai, Xue; Wanyan, Pingping; Yu, Qin		Anti-inflammatory effects of paeoniflorin caused by regulation of the hif1a/miR-210/caspase1/GSDMD signaling pathway in astrocytes: a novel strategy for hypoxia-induced brain injury in rats	IMMUNOPHARMACOLOGY AND IMMUNOTOXICOLOGY	English	Article	29	5	5	IMMUNOPHARM IMMUNOT	Immunopharmacol. Immunotoxicol.	JUL 4	2021	10.1080/08923973.2021.1924194	http://dx.doi.org/10.1080/08923973.2021.1924194
Hu, SY; Lin, C; Cai, XL; Zhu, XY; Lv, F; Nie, L; Ji, LN	Hu, Suiyuan; Lin, Chu; Cai, Xiaoling; Zhu, Xingyun; Lv, Fang; Nie, Lin; Ji, Linong		The Biological Disease-Modifying Antirheumatic Drugs and the Risk of Cardiovascular Events: A Systematic Review and Meta-Analysis	MEDIATORS OF INFLAMMATION	English	Review	40	5	5	MEDIAT INFLAMM	Mediat. Inflamm.	AUG 31	2021	10.1155/2021/7712587	http://dx.doi.org/10.1155/2021/7712587
Sun, KJ; Liu, LL; Hu, JH; Chen, YY; Xu, DY	Sun, Kai-jun; Liu, Lei-ling; Hu, Jia-hui; Chen, Yan-ying; Xu, Dan-yan		Methotrexate can prevent cardiovascular events in patients with rheumatoid arthritis An updated meta-analysis	MEDICINE	English	Review	26	4	4	MEDICINE	Medicine (Baltimore)	FEB 19	2021	10.1097/MD.0000000000024579	http://dx.doi.org/10.1097/MD.0000000000024579
Tucker, B; Vaidya, K; Cochran, BJ; Patel, S	Tucker, Bradley; Vaidya, Kaivan; Cochran, Blake J.; Patel, Sanjay		Inflammation during Percutaneous Coronary Intervention-Prognostic Value, Mechanisms and Therapeutic Targets	CELLS	English	Review	186	4	4	CELLS-BASEL	Cells	JUN	2021	10.3390/cells10061391	http://dx.doi.org/10.3390/cells10061391
Mouton, AJ; Flynn, ER; Moak, SP; Aitken, NM; Omoto, ACM; Li, X; da Silva, AA; Wang, Z; do Carmo, JM; Hall, JE	Mouton, Alan J.; Flynn, Elizabeth R.; Moak, Sydney P.; Aitken, Nikaela M.; Omoto, Ana C. M.; Li, Xuan; da Silva, Alexandre A.; Wang, Zhen; do Carmo, Jussara M.; Hall, John E.		Dimethyl fumarate preserves left ventricular infarct integrity following myocardial infarction via modulation of cardiac macrophage and fibroblast oxidative metabolism	JOURNAL OF MOLECULAR AND CELLULAR CARDIOLOGY	English	Article	43	4	4	J MOL CELL CARDIOL	J. Mol. Cell. Cardiol.	SEP	2021	10.1016/j.yjmcc.2021.05.008	http://dx.doi.org/10.1016/j.yjmcc.2021.05.008
Babapour, B; Doustkami, H; Avesta, L; Moradi, A; Saadat, S; Piralaei, K; Aslani, MR	Babapour, Behzad; Doustkami, Hossein; Avesta, Leli; Moradi, Alireza; Saadat, Saeideh; Piralaei, Kiavash; Aslani, Mohammad Reza		Correlation of Serum Adipolin with Epicardial Fat Thickness and Severity of Coronary Artery Diseases in Acute Myocardial Infarction and Stable Angina Pectoris Patients	MEDICAL PRINCIPLES AND PRACTICE	English	Article	28	4	4	MED PRIN PRACT	Med. Princ. Pract.	FEB	2021	10.1159/000508834	http://dx.doi.org/10.1159/000508834
Hsu, WT; Tseng, YH; Jui, HY; Kuo, CC; Wu, KNK; Lee, CM	Hsu, Wan-Tseng; Tseng, Ya-Hsuan; Jui, Hsiang-Yiang; Kuo, Chen-Chin; Wu, Kenneth K.; Lee, Chii-Ming		5-Methoxytryptophan attenuates postinfarct cardiac injury by controlling oxidative stress and immune activation	JOURNAL OF MOLECULAR AND CELLULAR CARDIOLOGY	English	Article	51	4	4	J MOL CELL CARDIOL	J. Mol. Cell. Cardiol.	SEP	2021	10.1016/j.yjmcc.2021.05.014	http://dx.doi.org/10.1016/j.yjmcc.2021.05.014
Andreotti, F; Maggioni, AP; Campeggi, A; Iervolino, A; Scambia, G; Massetti, M	Andreotti, Felicita; Maggioni, Aldo Pietro; Campeggi, Alice; Iervolino, Adelaide; Scambia, Giovanni; Massetti, Massimo		Anti-inflammatory therapy in ischaemic heart disease: from canakinumab to colchicine	EUROPEAN HEART JOURNAL SUPPLEMENTS	English	Article	22	4	4	EUR HEART J SUPPL	Eur. Heart J. Suppl.	OCT	2021	10.1093/eurheartj/suab084	http://dx.doi.org/10.1093/eurheartj/suab084
Bertani, F; Di Francesco, D; Corrado, MD; Talmon, M; Fresu, LG; Boccafoschi, F	Bertani, Fabio; Di Francesco, Dalila; Corrado, Maria Dolores; Talmon, Maria; Fresu, Luigia Grazia; Boccafoschi, Francesca		Paracrine Shear-Stress-Dependent Signaling from Endothelial Cells Affects Downstream Endothelial Function and Inflammation	INTERNATIONAL JOURNAL OF MOLECULAR SCIENCES	English	Article	87	4	4	INT J MOL SCI	Int. J. Mol. Sci.	DEC	2021	10.3390/ijms222413300	http://dx.doi.org/10.3390/ijms222413300
Bresson, D; Roubille, F; Prieur, C; Biere, L; Ivanes, F; Bouleti, C; Dubreuil, O; Rioufol, G; Boutitie, F; Sideris, G; Elbaz, M; Bochaton, T; De Bourguignon, C; El Jonhy, N; Dufay, N; Dhelens, C; Croisille, P; Prunier, F; Angoulvant, D; Ovize, M; Maucort-Boulch, D; Mewton, N	Bresson, Didier; Roubille, Francois; Prieur, Cyril; Biere, Loic; Ivanes, Fabrice; Bouleti, Claire; Dubreuil, Olivier; Rioufol, Gilles; Boutitie, Florent; Sideris, Georges; Elbaz, Meyer; Bochaton, Thomas; De Bourguignon, Charles; El Jonhy, Naoual; Dufay, Nathalie; Dhelens, Carole; Croisille, Pierre; Prunier, Fabrice; Angoulvant, Denis; Ovize, Michel; Maucort-Boulch, Delphine; Mewton, Nathan		Colchicine for Left Ventricular Infarct Size Reduction in Acute Myocardial Infarction: A Phase II, Multicenter, Randomized, Double-Blinded, Placebo-Controlled Study Protocol - The COVERT-MI Study	CARDIOLOGY	English	Article	30	4	4	CARDIOLOGY	Cardiology	MAR	2021	10.1159/000512772	http://dx.doi.org/10.1159/000512772
Correale, M; Tricarico, L; Fortunato, M; Mazzeo, P; Nodari, S; Di Biase, M; Brunetti, ND	Correale, Michele; Tricarico, Lucia; Fortunato, Martino; Mazzeo, Pietro; Nodari, Savina; Di Biase, Matteo; Brunetti, Natale Daniele		New Targets in Heart Failure Drug Therapy	FRONTIERS IN CARDIOVASCULAR MEDICINE	English	Review	121	4	4	FRONT CARDIOVASC MED	Front. Cardiovasc. Med.	MAY 5	2021	10.3389/fcvm.2021.665797	http://dx.doi.org/10.3389/fcvm.2021.665797
Dizaji, NM; Garjani, A; Mousavi, S; Mohammadi, M; Vaez, H	Dizaji, Nasrin Maleki; Garjani, Alireza; Mousavi, Samin; Mohammadi, Mahdieh; Vaez, Haleh		Time-dependent influence of infliximab on hemodynamic responses and cardiac injuries of isoproterenol-induced myocardial infarction in rats	EUROPEAN JOURNAL OF PHARMACOLOGY	English	Article	51	4	4	EUR J PHARMACOL	Eur. J. Pharmacol.	JUL 15	2021	10.1016/j.ejphar.2021.174122	http://dx.doi.org/10.1016/j.ejphar.2021.174122
Chen, L; Wang, YZ; Sun, L; Yan, J; Mao, HQ	Chen, Long; Wang, Yuanzheng; Sun, Li; Yan, Jerry; Mao, Hai-Quan		Nanomedicine Strategies for Anti-Inflammatory Treatment of Noninfectious Arthritis	ADVANCED HEALTHCARE MATERIALS	English	Review	132	4	4	ADV HEALTHC MATER	Adv. Healthc. Mater.	JUN	2021	10.1002/adhm.202001732	http://dx.doi.org/10.1002/adhm.202001732
Gersh, FL; O'Keefe, JH; Lavie, CJ; Henry, BM	Gersh, Felice L.; O'Keefe, James H.; Lavie, Carl J.; Henry, Brandon M.		(BMH).	MAYO CLINIC PROCEEDINGS	English	Article	73	4	4	MAYO CLIN PROC	Mayo Clin. Proc.	DEC	2021	10.1016/j.mayocp.2021.08.009	http://dx.doi.org/10.1016/j.mayocp.2021.08.009
Yan, SX; Zhou, M; Zheng, XY; Xing, YY; Dong, J; Yan, MW; Li, R	Yan, Shaoxi; Zhou, Mo; Zheng, Xiaoyun; Xing, Yuanyuan; Dong, Juan; Yan, Mengwen; Li, Rui		Anti-Inflammatory Effect of Curcumin on the Mouse Model of Myocardial Infarction through Regulating Macrophage Polarization	MEDIATORS OF INFLAMMATION	English	Article	39	4	4	MEDIAT INFLAMM	Mediat. Inflamm.	AUG 21	2021	10.1155/2021/9976912	http://dx.doi.org/10.1155/2021/9976912
Manukhina, EB; Tseilikman, VE; Komelkova, MV; Lapshin, MS; Goryacheva, AV; Kondashevskaya, MV; Mkhitarov, VA; Lazuko, SS; Tseilikman, OB; Sarapultsev, AP; Dmitrieva, YA; Strizhikov, VK; Kuzhel, OP; Downey, HF	Manukhina, Eugenia B.; Tseilikman, Vadim E.; Komelkova, Maria, V; Lapshin, Maxim S.; Goryacheva, Anna, V; Kondashevskaya, Marina, V; Mkhitarov, Vladimir A.; Lazuko, Svetlana S.; Tseilikman, Olga B.; Sarapultsev, Alexey P.; Dmitrieva, Yulia A.; Strizhikov, Viktor K.; Kuzhel, Olga P.; Downey, H. Fred		Cardiac injury in rats with experimental posttraumatic stress disorder and mechanisms of its limitation in experimental posttraumatic stress disorder-resistant rats	JOURNAL OF APPLIED PHYSIOLOGY	English	Article	100	3	4	J APPL PHYSIOL	J. Appl. Physiol.	MAR	2021	10.1152/japplphysiol.00694.2019	http://dx.doi.org/10.1152/japplphysiol.00694.2019
Karakas, CY; Ozcimen, D	Karakas, Canan Yagmur; Ozcimen, Didem		A novel approach to production ofChlorella protothecoidesoil-loaded nanoparticles via electrospraying method: Modeling of critical parameters for particle sizing	BIOTECHNOLOGY AND APPLIED BIOCHEMISTRY	English	Article	44	4	4	BIOTECHNOL APPL BIOC	Biotechnol. Appl. Biochem.	JUN	2021	10.1002/bab.1977	http://dx.doi.org/10.1002/bab.1977
Zhao, P; Wang, YK; Zhang, LP; Zhang, JH; Liu, N; Wang, HQ	Zhao, Peng; Wang, Yunkai; Zhang, Luping; Zhang, Jinhua; Liu, Ning; Wang, Hongqiang		Mechanism of long non-coding RNA metastasis-associated lung adenocarcinoma transcript 1 in lipid metabolism and inflammation in heart failure	INTERNATIONAL JOURNAL OF MOLECULAR MEDICINE	English	Article	52	4	4	INT J MOL MED	Int. J. Mol. Med.	MAR	2021	10.3892/ijmm.2020.4838	http://dx.doi.org/10.3892/ijmm.2020.4838
Liu, Y; Zhang, XP; Wu, TL; Liu, B; Yang, JH; Liu, WG	Liu, Yang; Zhang, Xiaoping; Wu, Tengling; Liu, Bo; Yang, Jianhai; Liu, Wenguang		Chinese herb-crosslinked hydrogel bearing rBMSCs-laden polyzwitterion microgels: Self-adaptive manipulation of micromilieu and stemness maintenance for restoring infarcted myocardium	NANO TODAY	English	Article	45	4	4	NANO TODAY	Nano Today	DEC	2021	10.1016/j.nantod.2021.101306	http://dx.doi.org/10.1016/j.nantod.2021.101306
Yano, M; Nishino, M; Ukita, K; Kawamura, A; Nakamura, H; Matsuhiro, Y; Yasumoto, K; Tsuda, M; Okamoto, N; Tanaka, A; Matsunaga-Lee, Y; Egami, Y; Shutta, R; Tanouchi, J; Yamada, T; Yasumura, Y; Tamaki, S; Hayashi, T; Nakagawa, A; Nakagawa, Y; Suna, S; Nakatani, D; Hikoso, S; Sakata, Y	Yano, Masamichi; Nishino, Masami; Ukita, Kohei; Kawamura, Akito; Nakamura, Hitoshi; Matsuhiro, Yutaka; Yasumoto, Koji; Tsuda, Masaki; Okamoto, Naotaka; Tanaka, Akihiro; Matsunaga-Lee, Yasuharu; Egami, Yasuyuki; Shutta, Ryu; Tanouchi, Jun; Yamada, Takahisa; Yasumura, Yoshio; Tamaki, Shunsuke; Hayashi, Takaharu; Nakagawa, Akito; Nakagawa, Yusuke; Suna, Shinichiro; Nakatani, Daisaku; Hikoso, Shungo;…		High density lipoprotein cholesterol/C reactive protein ratio in heart failure with preserved ejection fraction	ESC HEART FAILURE	English	Article	43	3	4	ESC HEART FAIL	ESC Heart Fail.	AUG	2021	10.1002/ehf2.13350	http://dx.doi.org/10.1002/ehf2.13350
Boccella, N; Paolillo, R; Coretti, L; D'Apice, S; Lama, A; Giugliano, G; Schiattarella, GG; Cuomo, M; d'Aquino, I; Cavaliere, G; Paciello, O; Mollica, MP; Raso, GM; Esposito, G; Lembo, F; Perrino, C	Boccella, Nicola; Paolillo, Roberta; Coretti, Lorena; D'Apice, Stefania; Lama, Adriano; Giugliano, Giuseppe; Schiattarella, Gabriele Giacomo; Cuomo, Mariella; d'Aquino, Ilaria; Cavaliere, Gina; Paciello, Orlando; Mollica, Maria Pina; Raso, Giuseppina Mattace; Esposito, Giovanni; Lembo, Francesca; Perrino, Cinzia		Transverse aortic constriction induces gut barrier alterations, microbiota remodeling and systemic inflammation	SCIENTIFIC REPORTS	English	Article	50	4	4	SCI REP-UK	Sci Rep	APR 1	2021	10.1038/s41598-021-86651-y	http://dx.doi.org/10.1038/s41598-021-86651-y
Yang, F; Jiang, XB; Cao, HY; Shuai, W; Zhang, LJ; Wang, GJ; Quan, DJ; Jiang, XJ	Yang, Fan; Jiang, Xiaobo; Cao, Hongyi; Shuai, Wei; Zhang, Lijun; Wang, Guangji; Quan, Dajun; Jiang, Xuejun		Daphnetin Preconditioning Decreases Cardiac Injury and Susceptibility to Ventricular Arrhythmia following Ischaemia-Reperfusion through the TLR4/MyD88/NF-Kappa b Signalling Pathway	PHARMACOLOGY	English	Article	47	4	4	PHARMACOLOGY	Pharmacology	JUL	2021	10.1159/000513631	http://dx.doi.org/10.1159/000513631
Abukhalil, MH; Hussein, OE; Aladaileh, SH; Althunibat, OY; Al-Amarat, W; Saghir, SA; Alfwuaires, MA; Algefare, AI; Alanazi, KM; Al-Swailmi, FK; Kamel, EM; Mahmoud, AM	Abukhalil, Mohammad H.; Hussein, Omnia E.; Aladaileh, Saleem H.; Althunibat, Osama Y.; Al-Amarat, Wesam; Saghir, Sultan A.; Alfwuaires, Manal A.; Algefare, Abdulmohsen, I; Alanazi, Khalid M.; Al-Swailmi, Farhan K.; Kamel, Emadeldin M.; Mahmoud, Ayman M.		Visnagin prevents isoproterenol-induced myocardial injury by attenuating oxidative stress and inflammation and upregulating Nrf2 signaling in rats	JOURNAL OF BIOCHEMICAL AND MOLECULAR TOXICOLOGY	English	Article	66	4	4	J BIOCHEM MOL TOXIC	J. Biochem. Mol. Toxicol.	NOV	2021	10.1002/jbt.22906	http://dx.doi.org/10.1002/jbt.22906
Patoulias, D; Stavropoulos, K; Imprialos, K; Athyros, V; Grassos, H; Doumas, M; Faselis, C	Patoulias, Dimitrios; Stavropoulos, Konstantinos; Imprialos, Konstantinos; Athyros, Vasilios; Grassos, Haris; Doumas, Michael; Faselis, Charles		Inflammatory Markers in Cardiovascular Disease; Lessons Learned and Future Perspectives	CURRENT VASCULAR PHARMACOLOGY	English	Review	218	4	4	CURR VASC PHARMACOL	Current Vascular Pharmacology		2021	10.2174/1570161118666200318104434	http://dx.doi.org/10.2174/1570161118666200318104434
Millar, SR; Navarro, P; Harrington, JM; Shivappa, N; Hebert, JR; Perry, IJ; Phillips, CM	Millar, Sean R.; Navarro, Pilar; Harrington, Janas M.; Shivappa, Nitin; Hebert, James R.; Perry, Ivan J.; Phillips, Catherine M.		Comparing dietary score associations with lipoprotein particle subclass profiles: A cross-sectional analysis of a middle-to older-aged population	CLINICAL NUTRITION	English	Article	77	4	4	CLIN NUTR	Clin. Nutr.	JUL	2021	10.1016/j.clnu.2021.06.005	http://dx.doi.org/10.1016/j.clnu.2021.06.005
Jensen, JK; Zobel, EH; von Scholten, BJ; Curovic, VR; Hansen, TW; Rossing, P; Kjaer, A; Ripa, RS	Jensen, Jacob K.; Zobel, Emilie H.; von Scholten, Bernt J.; Rotbain Curovic, Viktor; Hansen, Tine W.; Rossing, Peter; Kjaer, Andreas; Ripa, Rasmus S.		Effect of 26 Weeks of Liraglutide Treatment on Coronary Artery Inflammation in Type 2 Diabetes Quantified by [Cu-64]Cu-DOTATATE PET/CT: Results from the LIRAFLAME Trial	FRONTIERS IN ENDOCRINOLOGY	English	Article	33	4	4	FRONT ENDOCRINOL	Front. Endocrinol.	NOV 30	2021	10.3389/fendo.2021.790405	http://dx.doi.org/10.3389/fendo.2021.790405
Paoletti, C; Chiono, V	Paoletti, Camilla; Chiono, Valeria		Bioengineering Methods in MicroRNA-Mediated Direct Reprogramming of Fibroblasts Into Cardiomyocytes	FRONTIERS IN CARDIOVASCULAR MEDICINE	English	Review	56	4	4	FRONT CARDIOVASC MED	Front. Cardiovasc. Med.	OCT 25	2021	10.3389/fcvm.2021.750438	http://dx.doi.org/10.3389/fcvm.2021.750438
Nie, CQ; Zou, RT; Pan, S; Rong, A; Gao, YN; Yang, HX; Bai, JC; Xi, SQ; Wang, X; Hong, XJ; Yang, W	Nie, Chaoqun; Zou, Rentong; Pan, Shuang; Rong, A.; Gao, Yunan; Yang, Hongxiao; Bai, Juncai; Xi, Shuiqing; Wang, Xue; Hong, Xiaojian; Yang, Wei		Hydrogen gas inhalation ameliorates cardiac remodelling and fibrosis by regulating NLRP3 inflammasome in myocardial infarction rats	JOURNAL OF CELLULAR AND MOLECULAR MEDICINE	English	Article	40	4	4	J CELL MOL MED	J. Cell. Mol. Med.	SEP	2021	10.1111/jcmm.16863	http://dx.doi.org/10.1111/jcmm.16863
Sen, T; Li, JW; Neuen, BL; Arnott, C; Neal, B; Perkovic, V; Mahaffey, KW; Shaw, W; Canovatchel, W; Hansen, MK; Heerspink, HJL	Sen, Taha; Li, Jingwei; Neuen, Brendon L.; Arnott, Clare; Neal, Bruce; Perkovic, Vlado; Mahaffey, Kenneth W.; Shaw, Wayne; Canovatchel, William; Hansen, Michael K.; Heerspink, Hiddo J. L.		Association Between Circulating GDF-15 and Cardio-Renal Outcomes and Effect of Canagliflozin: Results From the CANVAS Trial	JOURNAL OF THE AMERICAN HEART ASSOCIATION	English	Article	31	4	4	J AM HEART ASSOC	J. Am. Heart Assoc.	DEC 7	2021	10.1161/JAHA.121.021661	http://dx.doi.org/10.1161/JAHA.121.021661
Rubattu, S; Gallo, G; Volpe, M	Rubattu, Speranza; Gallo, Giovanna; Volpe, Massimo		A Contemporary View of Natriuretic Peptides in the SARS-CoV-2 Era	FRONTIERS IN PHYSIOLOGY	English	Review	46	4	4	FRONT PHYSIOL	Front. Physiol.	JUL 16	2021	10.3389/fphys.2021.643721	http://dx.doi.org/10.3389/fphys.2021.643721
El-Shaer, NO; El Gazzar, WB; Allam, MM; Anwer, HM	El-Shaer, N. O.; El Gazzar, W. B.; Allam, M. M.; Anwer, H. M.		GHRELIN AMELIORATED INFLAMMATION AND OXIDATIVE STRESS IN ISOPROTERENOL INDUCED MYOCARDIAL INFARCTION THROUGH THE ENDOTHELIAL NITRIC OXIDE SYNTHASE (eNOS)/NUCLEAR FACTOR ERYTHROID 2-RELATED FACTOR-2 (NRF2)/HEME OXYGENASE-1 (HO-1) SIGNALING PATHWAY	JOURNAL OF PHYSIOLOGY AND PHARMACOLOGY	English	Article	39	4	4	J PHYSIOL PHARMACOL	J. Physiol. Pharmacol.	APR	2021	10.26402/jpp.2021.2.12	http://dx.doi.org/10.26402/jpp.2021.2.12
Feliciano, RD; Atum, ALB; Ruiz, EGD; Serra, AJ; Antonio, EL; Manchini, MT; Silva, JMA; Tucci, PJF; Nathanson, L; Morris, M; Chavantes, MC; Silva, JA	Feliciano, Regiane dos Santos; Barboza Atum, Allan Luis; da Silva Ruiz, Erico Gustavo; Serra, Andrey Jorge; Antonio, Ednei Luiz; Manchini, Martha Trindade; Augusto Silva, Jairo Montemor; Ferreira Tucci, Paulo Jose; Nathanson, Lubov; Morris, Mariana; Chavantes, Maria Cristina; Silva Junior, Jose Antonio		Photobiomodulation Therapy on Myocardial Infarction in Rats: Transcriptional and Posttranscriptional Implications to Cardiac Remodeling	LASERS IN SURGERY AND MEDICINE	English	Article	76	4	4	LASER SURG MED	Lasers Surg. Med.	NOV	2021	10.1002/lsm.23407	http://dx.doi.org/10.1002/lsm.23407
Li, XL; Xu, M; Yu, F; Fu, CL; Yu, X; Cheng, M; Gao, HQ	Li, Xiao-li; Xu, Mei; Yu, Fei; Fu, Chun-li; Yu, Xin; Cheng, Mei; Gao, Hai-qing		Effects of D-pinitol on myocardial apoptosis and fibrosis in streptozocin-induced aging-accelerated mice	JOURNAL OF FOOD BIOCHEMISTRY	English	Article	29	4	4	J FOOD BIOCHEM	J. Food Biochem.	APR	2021	10.1111/jfbc.13669	http://dx.doi.org/10.1111/jfbc.13669
Yang, JT; Tang, LH; Zhang, FJ; Yang, TT; Lu, T; Sun, K; Sun, N; Ren, JX; Yan, M	Yang, Jinting; Tang, Lihui; Zhang, Fengjiang; Yang, Tingting; Lu, Ting; Sun, Kai; Sun, Na; Ren, Jinxuan; Yan, Min		Sevoflurane preconditioning promotes mesenchymal stem cells to relieve myocardial ischemia/reperfusion injury via TRPC6-induced angiogenesis	STEM CELL RESEARCH & THERAPY	English	Article	33	4	4	STEM CELL RES THER	Stem Cell Res. Ther.	NOV 22	2021	10.1186/s13287-021-02649-3	http://dx.doi.org/10.1186/s13287-021-02649-3
Hojna, S; Rauchova, H; Malinska, H; Markova, I; Huttl, M; Papousek, F; Behuliak, M; Miklankova, D; Vanourkova, Z; Neckar, J; Kadlecova, M; Kujal, P; Zicha, J; Vaneckova, I	Hojna, Silvie; Rauchova, Hana; Malinska, Hana; Markova, Irena; Huttl, Martina; Papousek, Frantisek; Behuliak, Michal; Miklankova, Denisa; Vanourkova, Zdenka; Neckar, Jan; Kadlecova, Michaela; Kujal, Petr; Zicha, Josef; Vaneckova, Ivana		Antihypertensive and metabolic effects of empagliflozin in Ren-2 transgenic rats, an experimental non-diabetic model of hypertension	BIOMEDICINE & PHARMACOTHERAPY	English	Article	58	4	4	BIOMED PHARMACOTHER	Biomed. Pharmacother.	DEC	2021	10.1016/j.biopha.2021.112246	http://dx.doi.org/10.1016/j.biopha.2021.112246
Ferguson, LD; Sattar, N; McInnes, IB	Ferguson, Lyn D.; Sattar, Naveed; McInnes, Iain B.		Managing Cardiovascular Risk in Patients with Rheumatic Disease	MEDICAL CLINICS OF NORTH AMERICA	English	Article	91	4	4	MED CLIN N AM	Med. Clin. N. Am.	MAR	2021	10.1016/j.mcna.2020.09.010	http://dx.doi.org/10.1016/j.mcna.2020.09.010
Liu, SY; Wang, Y; Lu, S; Hu, J; Zeng, XH; Liu, WH; Wang, Y; Wang, ZH	Liu, ShuangYe; Wang, Ya; Lu, Shuai; Hu, Jing; Zeng, XiaoHui; Liu, WenHu; Wang, Yan; Wang, ZhaoHui		Sacubitril/valsartan treatment relieved the progression of established pulmonary hypertension in rat model and its mechanism	LIFE SCIENCES	English	Article	37	4	4	LIFE SCI	Life Sci.	FEB 1	2021	10.1016/j.lfs.2020.118877	http://dx.doi.org/10.1016/j.lfs.2020.118877
Ren, B; Feng, JP; Yang, N; Guo, YJ; Chen, C; Qin, Q	Ren, Bei; Feng, Jinping; Yang, Ning; Guo, Yujun; Chen, Cheng; Qin, Qin		Ginsenoside Rg3 attenuates angiotensin II-induced myocardial hypertrophy through repressing NLRP3 inflammasome and oxidative stress via modulating SIRT1/NF-kappa B pathway	INTERNATIONAL IMMUNOPHARMACOLOGY	English	Article	39	4	4	INT IMMUNOPHARMACOL	Int. Immunopharmacol.	SEP	2021	10.1016/j.intimp.2021.107841	http://dx.doi.org/10.1016/j.intimp.2021.107841
Song, JR; Frieler, RA; Whitesall, SE; Chung, Y; Vigil, TM; Muir, LA; Ma, J; Brombacher, F; Goonewardena, SN; Lumeng, CN; Goldstein, DR; Mortensen, RM	Song, Jianrui; Frieler, Ryan A.; Whitesall, Steven E.; Chung, Yutein; Vigil, Thomas M.; Muir, Lindsey A.; Ma, Jun; Brombacher, Frank; Goonewardena, Sascha N.; Lumeng, Carey N.; Goldstein, Daniel R.; Mortensen, Richard M.		Myeloid interleukin-4 receptor alpha is essential in postmyocardial infarction healing by regulating inflammation and fibrotic remodeling	AMERICAN JOURNAL OF PHYSIOLOGY-HEART AND CIRCULATORY PHYSIOLOGY	English	Article	70	4	4	AM J PHYSIOL-HEART C	Am. J. Physiol.-Heart Circul. Physiol.	JAN	2021	10.1152/ajpheart.00251.2020	http://dx.doi.org/10.1152/ajpheart.00251.2020
Sperkowska, B; Murawska, J; Przybylska, A; Gackowski, M; Kruszewski, S; Durmowicz, M; Rutkowska, D	Sperkowska, Beata; Murawska, Joanna; Przybylska, Anna; Gackowski, Marcin; Kruszewski, Stefan; Durmowicz, Maciej; Rutkowska, Dorota		Cardiovascular Effects of Chocolate and Wine-Narrative Review	NUTRIENTS	English	Article	183	4	4	NUTRIENTS	Nutrients	DEC	2021	10.3390/nu13124269	http://dx.doi.org/10.3390/nu13124269
Myakala, K; Jones, BA; Wang, XXX; Levi, M	Myakala, Komuraiah; Jones, Bryce A.; Wang, Xiaoxin X.; Levi, Moshe		Sacubitril/valsartan treatment has differential effects in modulating diabetic kidney disease in db/db mice and KKAy mice compared with valsartan treatment	AMERICAN JOURNAL OF PHYSIOLOGY-RENAL PHYSIOLOGY	English	Article	56	4	4	AM J PHYSIOL-RENAL	Am. J. Physiol.-Renal Physiol.	JUN	2021	10.1152/ajprenal.00614.2020	http://dx.doi.org/10.1152/ajprenal.00614.2020
Goetze, S; Frey, K; Rohrer, L; Radosavljevic, S; Krutzfeldt, J; Landmesser, U; Bueter, M; Pedrioli, PGA; von Eckardstein, A; Wollscheid, B	Goetze, Sandra; Frey, Kathrin; Rohrer, Lucia; Radosavljevic, Silvija; Kruetzfeldt, Jan; Landmesser, Ulf; Bueter, Marco; Pedrioli, Patrick G. A.; von Eckardstein, Arnold; Wollscheid, Bernd		Reproducible Determination of High-Density Lipoprotein Proteotypes	JOURNAL OF PROTEOME RESEARCH	English	Article	65	4	4	J PROTEOME RES	J. Proteome Res.	NOV 5	2021	10.1021/acs.jproteome.1c00429	http://dx.doi.org/10.1021/acs.jproteome.1c00429
Pajor, F; Egerszegi, I; Szucs, A; Poti, P; Bodnar, A	Pajor, Ferenc; Egerszegi, Istvan; Szucs, Agnes; Poti, Peter; Bodnar, Akos		Effect of Marine Algae Supplementation on Somatic Cell Count, Prevalence of Udder Pathogens, and Fatty Acid Profile of Dairy Goats' Milk	ANIMALS	English	Article	56	4	4	ANIMALS-BASEL	Animals	APR	2021	10.3390/ani11041097	http://dx.doi.org/10.3390/ani11041097
Wang, HM; Jiang, M; Li, X; Zhao, YZ; Shao, JJ; Liu, ZF; Lin, LJ; Xu, Q; Wang, L; Lu, XC; Zhang, HM; Chen, YD; Zhang, R	Wang, Haiming; Jiang, Min; Li, Xin; Zhao, Yunzhang; Shao, Junjie; Liu, Zifan; Lin, Lejian; Xu, Qiang; Wang, Lin; Lu, Xuechun; Zhang, Haomin; Chen, Yundai; Zhang, Ran		Anti-inflammatory Therapies for Coronary Heart Disease: A Systematic Review and Meta-Analysis	FRONTIERS IN CARDIOVASCULAR MEDICINE	English	Review	40	3	3	FRONT CARDIOVASC MED	Front. Cardiovasc. Med.	AUG 25	2021	10.3389/fcvm.2021.726341	http://dx.doi.org/10.3389/fcvm.2021.726341
Denegri, A; Boriani, G	Denegri, Andrea; Boriani, Giuseppe		High Sensitivity C-reactive Protein (hsCRP) and its Implications in Cardiovascular Outcomes	CURRENT PHARMACEUTICAL DESIGN	English	Review	153	1	3	CURR PHARM DESIGN	Curr. Pharm. Design		2021	10.2174/1381612826666200717090334	http://dx.doi.org/10.2174/1381612826666200717090334
Castellino, G; Mesa, F; Cappello, F; Benavides-Reyes, C; Malfa, GA; Cabello, I; Magan-Fernandez, A	Castellino, Giuseppa; Mesa, Francisco; Cappello, Francesco; Benavides-Reyes, Cristina; Malfa, Giuseppe Antonio; Cabello, Inmaculada; Magan-Fernandez, Antonio		Effects of Essential Oils and Selected Compounds from Lamiaceae Family as Adjutants on the Treatment of Subjects with Periodontitis and Cardiovascular Risk	APPLIED SCIENCES-BASEL	English	Review	128	3	3	APPL SCI-BASEL	Appl. Sci.-Basel	OCT	2021	10.3390/app11209563	http://dx.doi.org/10.3390/app11209563
Zeng, B; Liao, XT; Liu, L; Zhang, CX; Ruan, HY; Yang, B	Zeng, Bin; Liao, Xiaoting; Liu, Lei; Zhang, Caixia; Ruan, Huaiyu; Yang, Bo		Thyroid hormone mediates cardioprotection against postinfarction remodeling and dysfunction through the IGF-1/PI3K/AKT signaling pathway	LIFE SCIENCES	English	Article	38	3	3	LIFE SCI	Life Sci.	FEB 15	2021	10.1016/j.lfs.2020.118977	http://dx.doi.org/10.1016/j.lfs.2020.118977
Wudexi, I; Shokri, E; Abo-Aly, M; Shindo, K; Abdel-Latif, A	Wudexi, Ivan; Shokri, Elica; Abo-Aly, Mohamed; Shindo, Kazuhiro; Abdel-Latif, Ahmed		Comparative Effectiveness of Anti-Inflammatory Drug Treatments in Coronary Heart Disease Patients: A Systematic Review and Network Meta-Analysis	MEDIATORS OF INFLAMMATION	English	Review	48	3	3	MEDIAT INFLAMM	Mediat. Inflamm.	JAN 15	2021	10.1155/2021/5160728	http://dx.doi.org/10.1155/2021/5160728
Patrono, C; Rocca, B	Patrono, Carlo; Rocca, Bianca		Aspirin at 120: Retiring, recombining, or repurposing?	RESEARCH AND PRACTICE IN THROMBOSIS AND HAEMOSTASIS	English	Article	84	3	3	RES PRACT THROMB HAE	Res. Pract. Thromb. Haemost.	MAY	2021	10.1002/rth2.12516	http://dx.doi.org/10.1002/rth2.12516
Graziani, F; Lillo, R; Crea, F	Graziani, Francesca; Lillo, Rosa; Crea, Filippo		Rationale for the Use of Pirfenidone in Heart Failure With Preserved Ejection Fraction	FRONTIERS IN CARDIOVASCULAR MEDICINE	English	Review	94	3	3	FRONT CARDIOVASC MED	Front. Cardiovasc. Med.	APR 22	2021	10.3389/fcvm.2021.678530	http://dx.doi.org/10.3389/fcvm.2021.678530
Wang, YT; Yu, ZW; Jiang, J; Li, YX; Yu, S	Wang, Yuting; Yu, Zhongwei; Jiang, Jun; Li, Yaxin; Yu, Shui		Mulberry leaf attenuates atherosclerotic lesions in patients with coronary heart disease possibly via 1-Deoxynojirimycin: A placebo-controlled, double-blind clinical trial	JOURNAL OF FOOD BIOCHEMISTRY	English	Article	48	3	3	J FOOD BIOCHEM	J. Food Biochem.	JAN	2021	10.1111/jfbc.13573	http://dx.doi.org/10.1111/jfbc.13573
Liang, B; Cai, XY; Gu, N	Liang, Bo; Cai, Xin-Yi; Gu, Ning		Marine Natural Products and Coronary Artery Disease	FRONTIERS IN CARDIOVASCULAR MEDICINE	English	Review	101	3	3	FRONT CARDIOVASC MED	Front. Cardiovasc. Med.	SEP 21	2021	10.3389/fcvm.2021.739932	http://dx.doi.org/10.3389/fcvm.2021.739932
Fras, Z; Trsan, J; Banach, M	Fras, Zlatko; Trsan, Jure; Banach, Maciej		On the present and future role of Lp-PLA(2) in atherosclerosis-related cardiovascular risk prediction and management	ARCHIVES OF MEDICAL SCIENCE	English	Article	88	3	3	ARCH MED SCI	Arch. Med. Sci.	JUN	2021	10.5114/aoms.2020.98195	http://dx.doi.org/10.5114/aoms.2020.98195
Sindhu, RK; Goyal, A; Yapar, EA; Cavalu, S	Sindhu, Rakesh K.; Goyal, Annima; Algin Yapar, Evren; Cavalu, Simona		Bioactive Compounds and Nanodelivery Perspectives for Treatment of Cardiovascular Diseases	APPLIED SCIENCES-BASEL	English	Review	181	3	3	APPL SCI-BASEL	Appl. Sci.-Basel	NOV	2021	10.3390/app112211031	http://dx.doi.org/10.3390/app112211031
Torres-Pena, JD; Martin-Piedra, L; Fuentes-Jimenez, F	Torres-Pena, Jose D.; Martin-Piedra, Laura; Fuentes-Jimenez, Francisco		Statins in Non-alcoholic Steatohepatitis	FRONTIERS IN CARDIOVASCULAR MEDICINE	English	Review	64	3	3	FRONT CARDIOVASC MED	Front. Cardiovasc. Med.	NOV 24	2021	10.3389/fcvm.2021.777131	http://dx.doi.org/10.3389/fcvm.2021.777131
Trial, J; Lankenau, RD; Angelini, A; Perez, JTE; Taffet, GE; Entman, ML; Cieslik, KA	Trial, JoAnn; Diaz Lankenau, Rodrigo; Angelini, Aude; Tovar Perez, Jorge E.; Taffet, George E.; Entman, Mark L.; Cieslik, Katarzyna A.		Treatment with a DC-SIGN ligand reduces macrophage polarization and diastolic dysfunction in the aging female but not male mouse hearts	GEROSCIENCE	English	Article	53	3	3	GEROSCIENCE	GeroScience	APR	2021	10.1007/s11357-020-00255-4	http://dx.doi.org/10.1007/s11357-020-00255-4
Wong, ND; Toth, PP; Amsterdam, EA	Wong, Nathan D.; Toth, Peter P.; Amsterdam, Ezra A.		Most important advances in preventive cardiology during this past decade: Viewpoint from the American Society for Preventive Cardiology	TRENDS IN CARDIOVASCULAR MEDICINE	English	Article	84	3	3	TRENDS CARDIOVAS MED	Trends Cardiovasc. Med.	JAN	2021	10.1016/j.tcm.2019.11.013	http://dx.doi.org/10.1016/j.tcm.2019.11.013
Schmidt, M; Pottegard, A	Schmidt, Morten; Pottegard, Anton		Prescriber responsibility, predictors for initiation, and 20-year trends in use of non-aspirin non-steroidal anti-inflammatory drugs in patients with cardiovascular contraindications: a nationwide cohort study	EUROPEAN HEART JOURNAL-CARDIOVASCULAR PHARMACOTHERAPY	English	Article	28	3	3	EUR HEART J-CARD PHA	EUR. HEART J.-CARDIOVASC. PHARMACOTHER.	NOV	2021	10.1093/ehjcvp/pvaa073	http://dx.doi.org/10.1093/ehjcvp/pvaa073
Zheng, SH; Chen, YY; Wang, ZW; Che, YJ; Wu, Q; Yuan, S; Zhong, XH	Zheng, Sihao; Chen, Yuanyang; Wang, Zhiwei; Che, Yanjia; Wu, Qi; Yuan, Shun; Zhong, Xiaohan		Combination of matrine and tacrolimus alleviates acute rejection in murine heart transplantation by inhibiting DCs maturation through ROS/ERK/ NF-KB pathway	INTERNATIONAL IMMUNOPHARMACOLOGY	English	Article	38	3	3	INT IMMUNOPHARMACOL	Int. Immunopharmacol.	DEC	2021	10.1016/j.intimp.2021.108218	http://dx.doi.org/10.1016/j.intimp.2021.108218
Gao, AH; Wang, Y; Gao, X; Tian, W	Gao, Aihong; Wang, Yu; Gao, Xiao; Tian, Wei		LCZ696 ameliorates lipopolysaccharide-induced endothelial injury	AGING-US	English	Article	26	3	3	AGING-US	Aging-US	APR 15	2021
Nakahara, M; Ito, H; Skinner, JT; Lin, Q; Tamosiuniene, R; Nicolls, MR; Keegan, AD; Johns, RA; Yamaji-Kegan, K	Nakahara, Mayumi; Ito, Homare; Skinner, John T.; Lin, Qing; Tamosiuniene, Rasa; Nicolls, Mark R.; Keegan, Achsah D.; Johns, Roger A.; Yamaji-Kegan, Kazuyo		The inflammatory role of dysregulated IRS2 in pulmonary vascular remodeling under hypoxic conditions	AMERICAN JOURNAL OF PHYSIOLOGY-LUNG CELLULAR AND MOLECULAR PHYSIOLOGY	English	Article	43	3	3	AM J PHYSIOL-LUNG C	Am. J. Physiol.-Lung Cell. Mol. Physiol.	AUG	2021	10.1152/ajplung.00068.2020	http://dx.doi.org/10.1152/ajplung.00068.2020
Wu, Y; Cui, HM; Zhang, YY; Yu, P; Li, YG; Wu, D; Xue, Y; Fu, WW	Wu, Yi; Cui, Heming; Zhang, Yuying; Yu, Ping; Li, Yuangeng; Wu, Dan; Xue, Yan; Fu, Wenwen		Inonotus obliquus extract alleviates myocardial ischemia/reperfusion injury by suppressing endoplasmic reticulum stress	MOLECULAR MEDICINE REPORTS	English	Article	41	3	3	MOL MED REP	Mol. Med. Rep.	JAN	2021	10.3892/mmr.2020.11716	http://dx.doi.org/10.3892/mmr.2020.11716
Yang, HX; Shan, LN; Gao, YA; Li, L; Xu, GF; Wang, B; Yin, XX; Gao, CF; Liu, JR; Yang, W	Yang, Hongxiao; Shan, Lina; Gao, Yunan; Li, Lin; Xu, Guifen; Wang, Bin; Yin, Xiaoxue; Gao, Chengfang; Liu, Jiaren; Yang, Wei		MicroRNA-181b Serves as a Circulating Biomarker and Regulates Inflammation in Heart Failure	DISEASE MARKERS	English	Article	33	2	3	DIS MARKERS	Dis. Markers	JUL 2	2021	10.1155/2021/4572282	http://dx.doi.org/10.1155/2021/4572282
An, F; Liu, C; Wang, XJ; Li, T; Fu, H; Bao, BH; Cong, HL; Zhao, JH	An, Fang; Liu, Chao; Wang, Xiujuan; Li, Tan; Fu, Hao; Bao, Buhe; Cong, Hongliang; Zhao, Jihong		Effect of ABCA1 promoter methylation on premature coronary artery disease and its relationship with inflammation	BMC CARDIOVASCULAR DISORDERS	English	Article	40	3	3	BMC CARDIOVASC DISOR	BMC Cardiovasc. Disord.	FEB 8	2021	10.1186/s12872-021-01894-x	http://dx.doi.org/10.1186/s12872-021-01894-x
Sun, HJ; Wu, ZY; Nie, XW; Wang, XY; Bian, JS	Sun, Hai-Jian; Wu, Zhi-Yuan; Nie, Xiao-Wei; Wang, Xin-Yu; Bian, Jin-Song		An Updated Insight Into Molecular Mechanism of Hydrogen Sulfide in Cardiomyopathy and Myocardial Ischemia/Reperfusion Injury Under Diabetes	FRONTIERS IN PHARMACOLOGY	English	Review	287	3	3	FRONT PHARMACOL	Front. Pharmacol.	OCT 26	2021	10.3389/fphar.2021.651884	http://dx.doi.org/10.3389/fphar.2021.651884
Guan, XX; Rao, DN; Liu, YZ; Zhou, Y; Yang, HH	Guan, Xin-Xin; Rao, Dong-Ning; Liu, Yan-Zhe; Zhou, Yong; Yang, Hui-Hui		Epoxyeicosatrienoic Acids and Fibrosis: Recent Insights for the Novel Therapeutic Strategies	INTERNATIONAL JOURNAL OF MOLECULAR SCIENCES	English	Review	85	3	3	INT J MOL SCI	Int. J. Mol. Sci.	OCT	2021	10.3390/ijms221910714	http://dx.doi.org/10.3390/ijms221910714
Han, MA; Jeon, JH; Shin, JY; Kim, HJ; Lee, JS; Seo, CW; Yun, YJ; Yoon, MY; Kim, JT; Yang, YI; Lee, SJ	Han, Min Ah; Jeon, Jeong Hwa; Shin, Ji Young; Kim, Hee Jung; Lee, Ji Soo; Seo, Chae Won; Yun, Ye Jin; Yoon, Mi Yun; Kim, Jong Tae; Yang, Young Il; Lee, Seung Jin		Intramyocardial delivery of human cardiac stem cell spheroids with enhanced cell engraftment ability and cardiomyogenic potential for myocardial infarct repair	JOURNAL OF CONTROLLED RELEASE	English	Article	42	3	3	J CONTROL RELEASE	J. Control. Release	AUG 10	2021	10.1016/j.jconrel.2021.06.040	http://dx.doi.org/10.1016/j.jconrel.2021.06.040
Meraviglia, V; Alcalde, M; Campuzano, O; Bellin, M	Meraviglia, Viviana; Alcalde, Mireia; Campuzano, Oscar; Bellin, Milena		Inflammation in the Pathogenesis of Arrhythmogenic Cardiomyopathy: Secondary Event or Active Driver?	FRONTIERS IN CARDIOVASCULAR MEDICINE	English	Review	161	3	3	FRONT CARDIOVASC MED	Front. Cardiovasc. Med.	DEC 20	2021	10.3389/fcvm.2021.784715	http://dx.doi.org/10.3389/fcvm.2021.784715
Bozkurt, D; Bozgul, SMK; Emgin, O; Butun, O; Kose, T; Simsek, E; Hekimgil, M; Kilic, S	Bozkurt, Devrim; Bozgul, Sukriye Miray Kilincer; Emgin, Omer; Butun, Osman; Kose, Timur; Simsek, Evrim; Hekimgil, Mine; Kilic, Salih		Mortal Interaction Between Hemophagocytic Syndrome and Newly Developed Heart Failure	ARQUIVOS BRASILEIROS DE CARDIOLOGIA	English	Article	26	3	3	ARQ BRAS CARDIOL	Arq. Bras. Cardiol.	MAR	2021	10.36660/abc.20190642	http://dx.doi.org/10.36660/abc.20190642
Kadoglou, NPE; Korakas, E; Karkos, C; Maratou, E; Kanonidis, I; Plotas, P; Papanas, N; Moutsatsou, P; Ikonomidis, I; Lambadiari, V	Kadoglou, Nikolaos P. E.; Korakas, Emmanouil; Karkos, Christos; Maratou, Eirini; Kanonidis, Ioannis; Plotas, Panagiotis; Papanas, Nikolaos; Moutsatsou, Paraskevi; Ikonomidis, Ignatios; Lambadiari, Vaia		The prognostic role of RBP-4 and adiponectin in patients with peripheral arterial disease undergoing lower limb endovascular revascularization	CARDIOVASCULAR DIABETOLOGY	English	Article	51	3	3	CARDIOVASC DIABETOL	Cardiovasc. Diabetol.	NOV 10	2021	10.1186/s12933-021-01411-6	http://dx.doi.org/10.1186/s12933-021-01411-6
Brasil, FB; de Almeida, FJS; Luckachaki, MD; Dall'Oglio, EL; de Oliveira, MR	Brasil, Flavia Bittencourt; de Almeida, Fhelipe Jolner Souza; Luckachaki, Matheus Dargesso; Dall'Oglio, Evandro Luiz; de Oliveira, Marcos Roberto		Suppression of Mitochondria-Related Bioenergetics Collapse and Redox Impairment by Tanshinone I, a Diterpenoid Found in Salvia miltiorrhiza Bunge (Danshen), in the Human Dopaminergic SH-SY5Y Cell Line Exposed to Chlorpyrifos	NEUROTOXICITY RESEARCH	English	Article	56	3	3	NEUROTOX RES	Neurotox. Res.	OCT	2021	10.1007/s12640-021-00400-7	http://dx.doi.org/10.1007/s12640-021-00400-7
Li, WW; Dan, L; Yao, Q; Sun, CX; Wang, YL; Lei, G; Lang, LH; Feng, Z; Wen, C; Lei, Z; Gang, W	Li, Wei-wei; Dan Li; Yao Qin; Sun, Cheng-xin; Wang, Yong-ling; Lei Gao; Lang Ling-Hu; Feng Zhang; Wen Cai; Lei Zhu; Gang Wang		Cardioprotective effects of Amentoflavone by suppression of apoptosis and inflammation on an in vitro and vivo model of myocardial ischemia-reperfusion injury	INTERNATIONAL IMMUNOPHARMACOLOGY	English	Article	32	3	3	INT IMMUNOPHARMACOL	Int. Immunopharmacol.	DEC	2021	10.1016/j.intimp.2021.108296	http://dx.doi.org/10.1016/j.intimp.2021.108296
Hoffmann-Petersen, IT; Holt, CB; Jensen, L; Hage, C; Mellbin, LG; Thiel, S; Hansen, TK; Ostergaard, JA	Hoffmann-Petersen, Ingeborg T.; Holt, Charlotte B.; Jensen, Lisbeth; Hage, Camilla; Mellbin, Linda G.; Thiel, Steffen; Hansen, Troels K.; Ostergaard, Jakob A.		Effect of dipeptidyl peptidase-4 inhibitors on complement activation	DIABETES-METABOLISM RESEARCH AND REVIEWS	English	Article	46	3	3	DIABETES-METAB RES	Diabetes-Metab. Res. Rev.	MAR	2021	10.1002/dmrr.3385	http://dx.doi.org/10.1002/dmrr.3385
Rezus, E; Macovei, LA; Burlui, AM; Cardoneanu, A; Rezus, C	Rezus, Elena; Macovei, Luana Andreea; Burlui, Alexandra Maria; Cardoneanu, Anca; Rezus, Ciprian		Ischemic Heart Disease and Rheumatoid Arthritis-Two Conditions, the Same Background	LIFE-BASEL	English	Review	227	3	3	LIFE-BASEL	Life-Basel	OCT	2021	10.3390/life11101042	http://dx.doi.org/10.3390/life11101042
Su, X; Shen, Y; Jin, Y; Weintraub, NL; Tang, YL	Su, Xuan; Shen, Yan; Jin, Yue; Weintraub, Neal L.; Tang, Yao-liang		Identification of critical molecular pathways involved in exosome-mediated improvement of cardiac function in a mouse model of muscular dystrophy	ACTA PHARMACOLOGICA SINICA	English	Article	48	3	3	ACTA PHARMACOL SIN	Acta Pharmacol. Sin.	APR	2021	10.1038/s41401-020-0446-y	http://dx.doi.org/10.1038/s41401-020-0446-y
Park, SY; Suh, KS; Jung, WW; Chin, SO	Park, So Young; Suh, Kwang Sik; Jung, Woon-Won; Chin, Sang Ouk		Spironolactone Attenuates Methylglyoxal-induced Cellular Dysfunction in MC3T3-E1 Osteoblastic Cells	JOURNAL OF KOREAN MEDICAL SCIENCE	English	Article	37	3	3	J KOREAN MED SCI	J. Korean Med. Sci.	OCT 4	2021	10.3346/jkms.2021.36.e265	http://dx.doi.org/10.3346/jkms.2021.36.e265
Zhu, HZ; Zhang, LY; Ma, YB; Zhai, MG; Xia, L; Liu, JC; Yu, SQ; Duan, WX	Zhu, Hanzhao; Zhang, Liyun; Ma, Yubo; Zhai, Mengen; Xia, Lin; Liu, Jincheng; Yu, Shiqiang; Duan, Weixun		The role of SARS-CoV-2 target ACE2 in cardiovascular diseases	JOURNAL OF CELLULAR AND MOLECULAR MEDICINE	English	Review	92	3	3	J CELL MOL MED	J. Cell. Mol. Med.	FEB	2021	10.1111/jcmm.16239	http://dx.doi.org/10.1111/jcmm.16239
Rahman, R; Paz, P; Elmassry, M; Mantilla, B; Dobbe, L; Shurmur, S; Nugent, K	Rahman, Rubayat; Paz, Pablo; Elmassry, Mohamed; Mantilla, Barbara; Dobbe, Logan; Shurmur, Scott; Nugent, Kenneth		Diuretic Resistance in Heart Failure	CARDIOLOGY IN REVIEW	English	Review	121	3	3	CARDIOL REV	Cardiol. Rev.	MAR-APR	2021	10.1097/CRD.0000000000000310	http://dx.doi.org/10.1097/CRD.0000000000000310
Grenadyorov, AS; Zhulkov, MO; Solovyev, AA; Oskomov, KV; Semenov, VA; Chernyavskiy, AM; Sirota, DA; Karmadonova, NA; Malashchenko, VV; Litvinova, LS; Khaziakhmatova, OG; Gazatova, ND; Khlusov, IA	Grenadyorov, A. S.; Zhulkov, M. O.; Solovyev, A. A.; Oskomov, K. V.; Semenov, V. A.; Chernyavskiy, A. M.; Sirota, D. A.; Karmadonova, N. A.; Malashchenko, V. V.; Litvinova, L. S.; Khaziakhmatova, O. G.; Gazatova, N. D.; Khlusov, I. A.		Surface characterization and biological assessment of corrosion-resistant a-C:H:SiOx PACVD coating for Ti-6Al-4V alloy	MATERIALS SCIENCE & ENGINEERING C-MATERIALS FOR BIOLOGICAL APPLICATIONS	English	Article	59	3	3	MAT SCI ENG C-MATER	Mater. Sci. Eng. C-Mater. Biol. Appl.	APR	2021	10.1016/j.msec.2021.112002	http://dx.doi.org/10.1016/j.msec.2021.112002
Brasil, FB; Gobbo, RCB; de Almeida, FJS; Luckachaki, MD; Petry, FD; de Oliveira, MR	Brasil, Flavia Bittencourt; Gobbo, Renata Cristina Bertolini; de Almeida, Fhelipe Jolner Souza; Luckachaki, Matheus Dargesso; dos Santos Petry, Fernanda; de Oliveira, Marcos Roberto		The Isothiocyanate Sulforaphane Depends on the Nrf2/gamma-GCL/GSH Axis to Prevent Mitochondrial Dysfunction in Cells Exposed to Methylglyoxal	NEUROCHEMICAL RESEARCH	English	Article	49	3	3	NEUROCHEM RES	Neurochem. Res.	APR	2021	10.1007/s11064-020-03204-x	http://dx.doi.org/10.1007/s11064-020-03204-x
Valenzuela, CA; Baker, EJ; De Souza, CO; Miles, EA; Calder, PC	Valenzuela, Carina A.; Baker, Ella J.; De Souza, Camila O.; Miles, Elizabeth A.; Calder, Philip C.		Differential Effects of Ruminant and Industrial 18-Carbon trans-Monounsaturated Fatty Acids (trans Vaccenic and Elaidic) on the Inflammatory Responses of an Endothelial Cell Line	MOLECULES	English	Article	45	3	3	MOLECULES	Molecules	OCT	2021	10.3390/molecules26195834	http://dx.doi.org/10.3390/molecules26195834
Yang, J; Xiang, ZJ; Zhang, J; Yang, J; Zhai, YH; Fan, ZX; Wang, HB; Wu, JY; Huang, YF; Xiong, MT; Ma, C	Yang, Jian; Xiang, Zujin; Zhang, Jing; Yang, Jun; Zhai, Yuhong; Fan, Zhixing; Wang, Huibo; Wu, Jingyi; Huang, Yifan; Xiong, Mengting; Ma, Cong		miR-24 Alleviates MI/RI by Blocking the S100A8/TLR4/MyD88/NF-kB Pathway	JOURNAL OF CARDIOVASCULAR PHARMACOLOGY	English	Article	39	3	3	J CARDIOVASC PHARM	J. Cardiovasc. Pharmacol.	DEC	2021	10.1097/FJC.0000000000001139	http://dx.doi.org/10.1097/FJC.0000000000001139
Fu, MY; Luo, FM; Wang, E; Jiang, YP; Liu, S; Peng, J; Liu, B	Fu, Minyi; Luo, Fangmei; Wang, Eli; Jiang, Yueping; Liu, Shao; Peng, Jun; Liu, Bin		Magnolol Attenuates Right Ventricular Hypertrophy and Fibrosis in Hypoxia-Induced Pulmonary Arterial Hypertensive Rats Through Inhibition of the JAK2/STAT3 Signaling Pathway	FRONTIERS IN PHARMACOLOGY	English	Article	39	3	3	FRONT PHARMACOL	Front. Pharmacol.	OCT 26	2021	10.3389/fphar.2021.755077	http://dx.doi.org/10.3389/fphar.2021.755077
Marquis-Gravel, G; Goodman, SG; Anderson, TJ; Bell, AD; Bewick, D; Cox, J; Gregoire, JC; Gupta, A; Huynh, T; Kertland, H; Kouz, S; L'Allier, PL; Madan, M; Mancini, GBJ; McPherson, R; So, DYF; Welsh, RC; Wong, G; Tardif, JC	Marquis-Gravel, Guillaume; Goodman, Shaun G.; Anderson, Todd J.; Bell, Alan D.; Bewick, David; Cox, Jafna; Gregoire, Jean C.; Gupta, Anil; Huynh, Thao; Kertland, Heather; Kouz, Simon; L'Allier, Philippe L.; Madan, Mina; Mancini, G. B. John; McPherson, Ruth; So, Derek Y. F.; Welsh, Robert C.; Wong, Graham; Tardif, Jean-Claude		Colchicine for Prevention of Atherothrombotic Events in Patients With Coronary Artery Disease: Review and Practical Approach for Clinicians	CANADIAN JOURNAL OF CARDIOLOGY	English	Review	48	3	3	CAN J CARDIOL	Can. J. Cardiol.	NOV	2021	10.1016/j.cjca.2021.08.009	http://dx.doi.org/10.1016/j.cjca.2021.08.009
Reponen, EJ; Tesli, M; Dieset, I; Steen, NE; Vedal, TSJ; Szabo, A; Werner, MCF; Lunding, SH; Johansen, IT; Rodevand, LN; Andreassen, OA; Ueland, T	Reponen, Elina J.; Tesli, Martin; Dieset, Ingrid; Steen, Nils Eiel; Vedal, Trude S. J.; Szabo, Attila; Werner, Maren C. F.; Lunding, Synve H.; Johansen, Ingrid T.; Rodevand, Linn N.; Andreassen, Ole A.; Ueland, Thor		Adiponectin Is Related to Cardiovascular Risk in Severe Mental Illness Independent of Antipsychotic Treatment	FRONTIERS IN PSYCHIATRY	English	Article	52	3	3	FRONT PSYCHIATRY	Front. Psychiatry	MAY 28	2021	10.3389/fpsyt.2021.623192	http://dx.doi.org/10.3389/fpsyt.2021.623192
Sethi, NJ; Safi, S; Korang, SK; Hrobjartsson, A; Skoog, M; Gluud, C; Jakobsen, JC	Sethi, Naqash J.; Safi, Sanam; Korang, Steven Kwasi; Hrobjartsson, Asbjorn; Skoog, Maria; Gluud, Christian; Jakobsen, Janus C.		Antibiotics for secondary prevention of coronary heart disease	COCHRANE DATABASE OF SYSTEMATIC REVIEWS	English	Review	165	3	3	COCHRANE DB SYST REV	Cochrane Database Syst Rev.		2021	10.1002/14651858.CD003610.pub4	http://dx.doi.org/10.1002/14651858.CD003610.pub4
Sun, LL; Jia, HM; Yu, M; Yang, Y; Li, JJ; Tian, D; Zhang, HW; Zou, ZM	Sun, Lili; Jia, Hongmei; Yu, Meng; Yang, Yong; Li, Jiaojiao; Tian, Dong; Zhang, Hongwu; Zou, Zhongmei		Salvia miltiorrhiza and Pueraria lobata, two eminent herbs in Xin-Ke-Shu, ameliorate myocardial ischemia partially by modulating the accumulation of free fatty acids in rats	PHYTOMEDICINE	English	Article	37	3	3	PHYTOMEDICINE	Phytomedicine	AUG	2021	10.1016/j.phymed.2021.153620	http://dx.doi.org/10.1016/j.phymed.2021.153620
de Waal, K; Prasad, R; Kluckow, M	de Waal, Koert; Prasad, Rahul; Kluckow, Martin		Patent ductus arteriosus management and the drift towards therapeutic nihilism - What is the evidence?	SEMINARS IN FETAL & NEONATAL MEDICINE	English	Article	68	3	3	SEMIN FETAL NEONAT M	Semin. Fetal Neonatal Med.	APR	2021	10.1016/j.siny.2021.101219	http://dx.doi.org/10.1016/j.siny.2021.101219
El-Mokadem, BM; El-Abhar, HS; Abdallah, DM; Awad, AS; Soubh, AA	El-Mokadem, Bassant M.; El-Abhar, Hanan S.; Abdallah, Dalaal M.; Awad, Azza S.; Soubh, Ayman A.		Epac-1/Rap-1 signaling pathway orchestrates the reno-therapeutic effect of ticagrelor against renal ischemia/reperfusion model	BIOMEDICINE & PHARMACOTHERAPY	English	Article	67	3	3	BIOMED PHARMACOTHER	Biomed. Pharmacother.	JUL	2021	10.1016/j.biopha.2021.111488	http://dx.doi.org/10.1016/j.biopha.2021.111488
Haley, KE; Almas, T; Shoar, S; Shaikh, S; Azhar, M; Cheema, FH; Hameed, A	Haley, Kathryn E.; Almas, Talal; Shoar, Saeed; Shaikh, Shan; Azhar, Maimoona; Cheema, Faisal Habib; Hameed, Aamir		The role of anti-inflammatory drugs and nanoparticle-based drug delivery models in the management of ischemia-induced heart failure	BIOMEDICINE & PHARMACOTHERAPY	English	Review	113	2	2	BIOMED PHARMACOTHER	Biomed. Pharmacother.	OCT	2021	10.1016/j.biopha.2021.112014	http://dx.doi.org/10.1016/j.biopha.2021.112014
Gao, J; Pan, YJ; Zhao, YX; Li, HY; Mi, ZS; Chen, H; Tan, XD	Gao, Jin; Pan, Yujing; Zhao, Yuxi; Li, Haoyang; Mi, Zishuo; Chen, Hao; Tan, Xiaodong		Network Pharmacology Study on Molecular Mechanisms of Zhishi Xiebai Guizhi Decoction in the Treatment of Coronary Heart Disease	EVIDENCE-BASED COMPLEMENTARY AND ALTERNATIVE MEDICINE	English	Article	53	2	2	EVID-BASED COMPL ALT	Evid.-based Complement Altern. Med.	DEC 20	2021	10.1155/2021/3574321	http://dx.doi.org/10.1155/2021/3574321
Balta, I; Stef, L; Pet, I; Iancu, T; Stef, D; Corcionivoschi, N	Balta, Igori; Stef, Lavinia; Pet, Ioan; Iancu, Tiberiu; Stef, Ducu; Corcionivoschi, Nicolae		Essential Fatty Acids as Biomedicines in Cardiac Health	BIOMEDICINES	English	Review	141	2	2	BIOMEDICINES	Biomedicines	OCT	2021	10.3390/biomedicines9101466	http://dx.doi.org/10.3390/biomedicines9101466
Gao, Y; Liang, X; Tian, Z; Ma, Y; Sun, C	Gao, Y.; Liang, X.; Tian, Z.; Ma, Y.; Sun, C.		Betalain exerts cardioprotective and anti-inflammatory effects against the experimental model of heart failure	HUMAN & EXPERIMENTAL TOXICOLOGY	English	Article	60	2	2	HUM EXP TOXICOL	Hum. Exp. Toxicol.	DEC	2021	10.1177/09603271211027933	http://dx.doi.org/10.1177/09603271211027933
Hendricks, S; Dykun, I; Balcer, B; Totzeck, M; Rassaf, T; Mahabadi, AA	Hendricks, Stefanie; Dykun, Iryna; Balcer, Bastian; Totzeck, Matthias; Rassaf, Tienush; Mahabadi, Amir Abbas		Epicardial adipose tissue is a robust measure of increased risk of myocardial infarction - a meta-analysis on over 6600 patients and rationale for the EPIC-ACS study	MEDICINE	English	Review	27	2	2	MEDICINE	Medicine (Baltimore)	DEC 30	2021	10.1097/MD.0000000000028060	http://dx.doi.org/10.1097/MD.0000000000028060
Emmens, JE; Jia, CZ; Ng, LL; van Veldhuisen, DJ; Dickstein, K; Anker, SD; Lang, CC; Filippatos, G; Cleland, JGF; Metra, M; Voors, AA; de Boer, RA; Tietge, UJF	Emmens, Johanna E.; Jia, Congzhuo; Ng, Leong L.; van Veldhuisen, Dirk J.; Dickstein, Kenneth; Anker, Stefan D.; Lang, Chim C.; Filippatos, Gerasimos; Cleland, John G. F.; Metra, Marco; Voors, Adriaan A.; de Boer, Rudolf A.; Tietge, Uwe J. F.		Impaired High-Density Lipoprotein Function in Patients With Heart Failure	JOURNAL OF THE AMERICAN HEART ASSOCIATION	English	Article	37	2	2	J AM HEART ASSOC	J. Am. Heart Assoc.	MAY 4	2021	10.1161/JAHA.120.019123	http://dx.doi.org/10.1161/JAHA.120.019123
Bryniarski, P; Nazimek, K; Marcinkiewicz, J	Bryniarski, Pawel; Nazimek, Katarzyna; Marcinkiewicz, Janusz		Immunomodulatory Potential of Diuretics	BIOLOGY-BASEL	English	Article	158	2	2	BIOLOGY-BASEL	Biology-Basel	DEC	2021	10.3390/biology10121315	http://dx.doi.org/10.3390/biology10121315
Clerc, OF; Haaf, P; Buechel, RR; Gaemperli, O; Zellweger, MJ	Clerc, Olivier F.; Haaf, Philip; Buechel, Ronny R.; Gaemperli, Oliver; Zellweger, Michael J.		New Therapies to Modulate Post-Infarction Inflammatory Alterations in the Myocardium: State of the Art and Forthcoming Applications	CURRENT RADIOPHARMACEUTICALS	English	Review	355	2	2	CURR RADIOPHARM	Curr. Radiopharm.		2021	10.2174/1874471013666201210140743	http://dx.doi.org/10.2174/1874471013666201210140743
Li, B; Zhang, ZQ; Fu, YL	Li, Bo; Zhang, Zheqi; Fu, Yili		Anti-inflammatory effects of artesunate on atherosclerosis via miR-16-5p and TXNIP regulation of the NLRP3 inflammasome	ANNALS OF TRANSLATIONAL MEDICINE	English	Article	33	2	2	ANN TRANSL MED	ANN. TRANSL. MED.	OCT	2021	10.21037/atm-21-4939	http://dx.doi.org/10.21037/atm-21-4939
Klingenberg, R; Aghlmandi, S; Gencer, B; Nanchen, D; Raber, L; Carballo, D; Carballo, S; Stahli, BE; Landmesser, U; Rodondi, N; Mach, F; Windecker, S; Bucher, HC; von Eckardstein, A; Loscher, TF; Matter, CM	Klingenberg, Roland; Aghlmandi, Soheila; Gencer, Baris; Nanchen, David; Raber, Lorenz; Carballo, David; Carballo, Sebastian; Stahli, Barbara E.; Landmesser, Ulf; Rodondi, Nicolas; Mach, Francis; Windecker, Stephan; Bucher, Heiner C.; Eckardstein, Arnold von; Loscher, Thomas F.; Matter, Christian M.		Residual inflammatory risk at 12 months after acute coronary syndromes is frequent and associated with combined adverse events *	ATHEROSCLEROSIS	English	Article	18	2	2	ATHEROSCLEROSIS	Atherosclerosis	MAR	2021	10.1016/j.atherosclerosis.2021.01.012	http://dx.doi.org/10.1016/j.atherosclerosis.2021.01.012
Wan, QY; Kong, DP; Liu, Q; Guo, SM; Wang, CC; Zhao, Y; Ke, ZJ; Yu, Y	Wan, Qiangyou; Kong, Deping; Liu, Qian; Guo, Shumin; Wang, Chenchen; Zhao, Yan; Ke, Zun-Ji; Yu, Ying		Congestive heart failure in COX2 deficient rats	SCIENCE CHINA-LIFE SCIENCES	English	Article	32	2	2	SCI CHINA LIFE SCI	Sci. China-Life Sci.	JUL	2021	10.1007/s11427-020-1792-5	http://dx.doi.org/10.1007/s11427-020-1792-5
Sanlier, N; Ustun, D	Sanlier, Nevin; Ustun, Dilara		Egg consumption and health effects: A narrative review	JOURNAL OF FOOD SCIENCE	English	Review	101	2	2	J FOOD SCI	J. Food Sci.	OCT	2021	10.1111/1750-3841.15892	http://dx.doi.org/10.1111/1750-3841.15892
Sanderson, NC; Parker, WAE; Storey, RF	Sanderson, Nicholas C.; Parker, William A. E.; Storey, Robert F.		Ticagrelor: clinical development and future potential	REVIEWS IN CARDIOVASCULAR MEDICINE	English	Review	190	2	2	REV CARDIOVASC MED	Rev. Cardiovasc. Med.	JUN 30	2021	10.31083/j.rcm2202044	http://dx.doi.org/10.31083/j.rcm2202044
Ding, K; Chen, LJ; He, J; Wang, JH; Yu, CH; Wang, H	Ding, Ke; Chen, Linjun; He, Jiaqi; Wang, Jiahong; Yu, Chaohui; Wang, Hui		Tetrahydropalmatine Alleviates Hyperlipidemia by Regulating Lipid Peroxidation, Endoplasmic Reticulum Stress, and Inflammasome Activation by Inhibiting the TLR4-NF-kappa B Pathway	EVIDENCE-BASED COMPLEMENTARY AND ALTERNATIVE MEDICINE	English	Article	55	2	2	EVID-BASED COMPL ALT	Evid.-based Complement Altern. Med.	NOV 1	2021	10.1155/2021/6614985	http://dx.doi.org/10.1155/2021/6614985
Mazidi, M; Shekoohi, N; Katsiki, N; Rakowski, M; Mikhailidis, DP; Banach, M	Mazidi, Mohsen; Shekoohi, Niloofar; Katsiki, Niki; Rakowski, Michal; Mikhailidis, Dimitri P.; Banach, Maciej		Serum anti-inflammatory and inflammatory markers have no causal impact on telomere length: a Mendelian randomization study	ARCHIVES OF MEDICAL SCIENCE	English	Article	108	2	2	ARCH MED SCI	Arch. Med. Sci.		2021	10.5114/aoms/119965	http://dx.doi.org/10.5114/aoms/119965
Li, AH; Zhang, X; Luo, QP	Li, Aihua; Zhang, Xin; Luo, Qiuping		Neohesperidin alleviated pathological damage and immunological imbalance in rat myocardial ischemia-reperfusion injury via inactivation of JNK and NF-kappa B p65	BIOSCIENCE BIOTECHNOLOGY AND BIOCHEMISTRY	English	Article	39	2	2	BIOSCI BIOTECH BIOCH	Biosci. Biotechnol. Biochem.	FEB 18	2021	10.1093/bbb/zbaa064	http://dx.doi.org/10.1093/bbb/zbaa064
Guo, HB; Chen, L; Li, CY; Wang, DQ; Luo, Y; Sun, GB; Sun, XB	Guo, Haibiao; Chen, Lin; Li, Chuyuan; Wang, Deqin; Luo, Yun; Sun, Guibo; Sun, Xiaobo		Anti-hyperlipidemic effects of the compound Danshen tablet: roles of antioxidation, anti-inflammation, anticoagulation, and anti-apoptosis	ANNALS OF TRANSLATIONAL MEDICINE	English	Article	26	2	2	ANN TRANSL MED	ANN. TRANSL. MED.	MAY	2021	10.21037/atm-20-7915	http://dx.doi.org/10.21037/atm-20-7915
Garla, V; Subauste, A; Butler, J; Lien, LLF	Garla, Vishnu; Subauste, Angela; Butler, Javed; Lien, Lillian F.		The role of sodium glucose co-transporter inhibitors in heart failure prevention	JOURNAL OF DIABETES AND ITS COMPLICATIONS	English	Article	76	2	2	J DIABETES COMPLICAT	J. Diabetes Complications	MAR	2021	10.1016/j.jdiacomp.2020.107811	http://dx.doi.org/10.1016/j.jdiacomp.2020.107811
Liu, JW; Liu, HT; Chen, L	Liu, Ji-Wei; Liu, Hai-Tao; Chen, Lin		The Therapeutic Role of Slit2 in Anti-fibrosis, Anti-inflammation and Anti-oxidative Stress in Rats with Coronary Heart Disease	CARDIOVASCULAR TOXICOLOGY	English	Article	46	2	2	CARDIOVASC TOXICOL	Cardiovasc. Toxicol.	DEC	2021	10.1007/s12012-021-09688-5	http://dx.doi.org/10.1007/s12012-021-09688-5
Tong, QH; Hu, HY; Chai, H; Wu, AB; Guo, XH; Wang, S; Zhang, YF; Fan, XY	Tong, Qin-Hong; Hu, Hai-Ying; Chai, Hui; Wu, Ai-Bin; Guo, Xiao-Hu; Wang, Shan; Zhang, Yu-Feng; Fan, Xiao-Yong		Dysregulation of the miR-1275/HK2 Axis Contributes to the Progression of Hypoxia/Reoxygenation-Induced Myocardial Injury	ARCHIVES OF MEDICAL RESEARCH	English	Article	36	2	2	ARCH MED RES	Arch. Med. Res.	JUL	2021	10.1016/j.arcmed.2021.01.006	http://dx.doi.org/10.1016/j.arcmed.2021.01.006
Kuzemczak, M; Ibrahem, A; Alkhalil, M	Kuzemczak, Michal; Ibrahem, Abdalazeem; Alkhalil, Mohammad		Colchicine in Patients with Coronary Artery Disease with or Without Diabetes Mellitus: A Meta-analysis of Randomized Clinical Trials	CLINICAL DRUG INVESTIGATION	English	Review	26	2	2	CLIN DRUG INVEST	Clin. Drug Invest.	AUG	2021	10.1007/s40261-021-01056-z	http://dx.doi.org/10.1007/s40261-021-01056-z
Tanigawa, K; Luo, YQ; Kawashima, A; Kiriya, M; Nakamura, Y; Karasawa, K; Suzuki, K	Tanigawa, Kazunari; Luo, Yuqian; Kawashima, Akira; Kiriya, Mitsuo; Nakamura, Yasuhiro; Karasawa, Ken; Suzuki, Koichi		Essential Roles of PPARs in Lipid Metabolism during Mycobacterial Infection	INTERNATIONAL JOURNAL OF MOLECULAR SCIENCES	English	Review	98	2	2	INT J MOL SCI	Int. J. Mol. Sci.	JUL	2021	10.3390/ijms22147597	http://dx.doi.org/10.3390/ijms22147597
Wang, JL; Li, HL; Xia, T; Feng, J; Zhou, R	Wang, Jialing; Li, Hailong; Xia, Tian; Feng, Jun; Zhou, Ru		Pulmonary arterial hypertension and flavonoids: A role in treatment	CHINESE JOURNAL OF PHYSIOLOGY	English	Review	85	2	2	CHINESE J PHYSIOL	Chin. J. Physiol.	MAY-JUN	2021	10.4103/cjp.cjp_25_21	http://dx.doi.org/10.4103/cjp.cjp_25_21
Durasevic, S; Ruzicic, A; Lakic, I; Tosti, T; Durovic, S; Glumac, S; Pavlovic, S; Borkovic-Mitic, S; Grigorov, I; Stankovic, S; Jasnic, N; Dordevic, J; Todorovic, Z	Durasevic, Sinisa; Ruzicic, Aleksandra; Lakic, Iva; Tosti, Tomislav; Durovic, Sasa; Glumac, Sofija; Pavlovic, Sladan; Borkovic-Mitic, Slavica; Grigorov, Ilijana; Stankovic, Sanja; Jasnic, Nebojsa; Dordevic, Jelena; Todorovic, Zoran		The Effects of a Meldonium Pre-Treatment on the Course of the Faecal-Induced Sepsis in Rats	INTERNATIONAL JOURNAL OF MOLECULAR SCIENCES	English	Article	91	2	2	INT J MOL SCI	Int. J. Mol. Sci.	SEP	2021	10.3390/ijms22189698	http://dx.doi.org/10.3390/ijms22189698
Wang, L; Li, N; Wang, F; Cui, LQ	Wang, Lu; Li, Na; Wang, Fei; Cui, Lianqun		P2Y12 inhibition in macrophages reduces ventricular arrhythmias in rats after myocardial ischemia-reperfusion	ADVANCES IN CLINICAL AND EXPERIMENTAL MEDICINE	English	Article	37	1	2	ADV CLIN EXP MED	Adv. Clin. Exp. Med.	APR	2021	10.17219/acem/133139	http://dx.doi.org/10.17219/acem/133139
Shen, YC; Shen, YJ; Lee, WS; Chen, MYC; Tu, WC; Yang, KT	Shen, Yan-Cheng; Shen, Yan-Jhih; Lee, Wen-Sen; Chen, Michael Yu-Chih; Tu, Wei-Chia; Yang, Kun-Ta		Two Benzene Rings with a Boron Atom Comprise the Core Structure of 2-APB Responsible for the Anti-Oxidative and Protective Effect on the Ischemia/Reperfusion-Induced Rat Heart Injury	ANTIOXIDANTS	English	Article	49	2	2	ANTIOXIDANTS-BASEL	Antioxidants	NOV	2021	10.3390/antiox10111667	http://dx.doi.org/10.3390/antiox10111667
Yu, YD; Hou, WJ; Zhang, J; Xue, YT; Li, Y	Yu, Yi-Ding; Hou, Wang-Jun; Zhang, Juan; Xue, Yi-Tao; Li, Yan		Network Pharmacology and Molecular Docking-Based Analysis on Bioactive Anticoronary Heart Disease Compounds in Trichosanthes kirilowii Maxim and Bulbus allii Macrostemi	EVIDENCE-BASED COMPLEMENTARY AND ALTERNATIVE MEDICINE	English	Article	39	2	2	EVID-BASED COMPL ALT	Evid.-based Complement Altern. Med.	NOV 16	2021	10.1155/2021/6704798	http://dx.doi.org/10.1155/2021/6704798
Wolkowicz, P; White, CR; Anantharamaiah, GM	Wolkowicz, Paul; White, C. Roger; Anantharamaiah, G. M.		Apolipoprotein Mimetic Peptides: An Emerging Therapy against Diabetic Inflammation and Dyslipidemia	BIOMOLECULES	English	Review	52	2	2	BIOMOLECULES	Biomolecules	MAY	2021	10.3390/biom11050627	http://dx.doi.org/10.3390/biom11050627
Kothari, V; Tang, JJ; He, Y; Kramer, F; Kanter, JE; Bornfeldt, KE	Kothari, Vishal; Tang, Jingjing; He, Yi; Kramer, Farah; Kanter, Jenny E.; Bornfeldt, Karin E.		ADAM17 Boosts Cholesterol Efflux and Downstream Effects of High-Density Lipoprotein on Inflammatory Pathways in Macrophages	ARTERIOSCLEROSIS THROMBOSIS AND VASCULAR BIOLOGY	English	Article	68	2	2	ARTERIOSCL THROM VAS	Arterioscler. Thromb. Vasc. Biol.	JUN	2021	10.1161/ATVBAHA.121.315145	http://dx.doi.org/10.1161/ATVBAHA.121.315145
Guo, HH; Jing, XY; Chen, H; Xu, HX; Zhu, BM	Guo, Hui-Hui; Jing, Xin-Yue; Chen, Hui; Xu, Hou-Xi; Zhu, Bing-Mei		STAT3 but Not STAT5 Contributes to the Protective Effect of Electroacupuncture Against Myocardial Ischemia/Reperfusion Injury in Mice	FRONTIERS IN MEDICINE	English	Article	103	2	2	FRONT MED-LAUSANNE	Front. Med.	JUL 9	2021	10.3389/fmed.2021.649654	http://dx.doi.org/10.3389/fmed.2021.649654
Akin, S; Kubat, GB; Guray, U; Akin, Y; Demirel, HA	Akin, Senay; Kubat, Gokhan B.; Guray, Umit; Akin, Yesim; Demirel, Haydar A.		Possible value of galectin-3 on follow-up of cardiac remodeling during glucocorticoid treatment	JOURNAL OF BIOCHEMICAL AND MOLECULAR TOXICOLOGY	English	Article	64	2	2	J BIOCHEM MOL TOXIC	J. Biochem. Mol. Toxicol.	APR	2021	10.1002/jbt.22717	http://dx.doi.org/10.1002/jbt.22717
Perez, JP; Munoz, AA; Figueroa, CP; Agurto-Munoz, C	Pavon Perez, Jessy; Agurto Munoz, Andres; Pinto Figueroa, Cristina; Agurto-Munoz, Cristian		Current analytical techniques for the characterization of lipophilic bioactive compounds from microalgae extracts	BIOMASS & BIOENERGY	English	Article	183	2	2	BIOMASS BIOENERG	Biomass Bioenerg.	JUN	2021	10.1016/j.biombioe.2021.106078	http://dx.doi.org/10.1016/j.biombioe.2021.106078
Reddy, SS; Agarwal, H; Jaiswal, A; Jagavelu, K; Dikshit, M; Barthwal, MK	Reddy, Sukka Santosh; Agarwal, Heena; Jaiswal, Anant; Jagavelu, Kumaravelu; Dikshit, Madhu; Barthwal, Manoj Kumar		Macrophage p47phox regulates pressure overload-induced left ventricular remodeling by modulating IL-4/STAT6/PPAR? signaling	FREE RADICAL BIOLOGY AND MEDICINE	English	Article	56	2	2	FREE RADICAL BIO MED	Free Radic. Biol. Med.	MAY 20	2021	10.1016/j.freeradbiomed.2021.03.007	http://dx.doi.org/10.1016/j.freeradbiomed.2021.03.007
Gavini, MP; Mahmood, A; Belenchia, AM; Beauparlant, P; Kumar, SA; Ardhanari, S; DeMarco, VG; Pulakat, L	Gavini, Madhavi P.; Mahmood, Abuzar; Belenchia, Anthony M.; Beauparlant, Paige; Kumar, Senthil A.; Ardhanari, Sivakumar; DeMarco, Vincent G.; Pulakat, Lakshmi		Suppression of Inflammatory Cardiac Cytokine Network in Rats with Untreated Obesity and Pre-Diabetes by AT2 Receptor Agonist NP-6A4	FRONTIERS IN PHARMACOLOGY	English	Article	104	2	2	FRONT PHARMACOL	Front. Pharmacol.	JUN 18	2021	10.3389/fphar.2021.693167	http://dx.doi.org/10.3389/fphar.2021.693167
Ehinger, E; Ghosheh, Y; Pramod, AB; Lin, J; Hanna, DB; Mueller, K; Durant, CP; Baas, L; Qi, QB; Wang, T; Buscher, K; Anastos, K; Lazar, JM; Mack, WJ; Tien, PC; Cohen, MH; Ofotokun, I; Gange, S; Heath, SL; Hodis, HN; Tracy, RP; Landay, AL; Kaplan, RC; Ley, K	Ehinger, Erik; Ghosheh, Yanal; Pramod, Akula Bala; Lin, Juan; Hanna, David B.; Mueller, Karin; Durant, Christopher P.; Baas, Livia; Qi, Qibin; Wang, Tao; Buscher, Konrad; Anastos, Kathryn; Lazar, Jason M.; Mack, Wendy J.; Tien, Phyllis C.; Cohen, Mardge H.; Ofotokun, Igho; Gange, Stephen; Heath, Sonya L.; Hodis, Howard N.; Tracy, Russell P.; Landay, Alan L.; Kaplan, Robert C.; Ley, Klaus		Classical monocyte transcriptomes reveal significant anti-inflammatory statin effect in women with chronic HIV	CARDIOVASCULAR RESEARCH	English	Article	82	2	2	CARDIOVASC RES	Cardiovasc. Res.	APR 1	2021	10.1093/cvr/cvaa188	http://dx.doi.org/10.1093/cvr/cvaa188
Rababa'h, AM; Alzoubi, MA	Rababa'h, Abeer M.; Alzoubi, Miya A.		Origanum majorana L. Extract Protects Against Isoproterenol-Induced Cardiotoxicity in Rats	CARDIOVASCULAR TOXICOLOGY	English	Article	47	2	2	CARDIOVASC TOXICOL	Cardiovasc. Toxicol.	JUL	2021	10.1007/s12012-021-09645-2	http://dx.doi.org/10.1007/s12012-021-09645-2
Si, YH; Tian, H; Dong, BQ; Zhang, Y; Wen, YY; Jia, XB; Li, Y; Zhang, AH; Qin, SC	Si, Yanhong; Tian, Hua; Dong, Bingqing; Zhang, Ying; Wen, Yuanyuan; Jia, Xiubin; Li, Ying; Zhang, Aihua; Qin, Shucun		Effects of hydrogen as adjuvant treatment for unstable angina	EXPERIMENTAL BIOLOGY AND MEDICINE	English	Article	30	1	2	EXP BIOL MED	Exp. Biol. Med.	SEP	2021	10.1177/15353702211009138	http://dx.doi.org/10.1177/15353702211009138
Tsoporis, JN; Drosatos, IA; Gupta, S; Amatullah, H; Izhar, S; dos Santos, CC; Salpeas, V; Rigopoulos, AG; Toumpoulis, IK; Triantafyllis, AS; Sakadakis, E; Kavantzas, N; Marshall, JC; Rizos, IK; Parker, TG	Tsoporis, James N.; Drosatos, Ioannis-Alexandros; Gupta, Sahil; Amatullah, Hajera; Izhar, Shehla; dos Santos, Claudia C.; Salpeas, Vasileos; Rigopoulos, Angelos G.; Toumpoulis, Ioannis K.; Triantafyllis, Andreas S.; Sakadakis, Eleftharios; Kavantzas, Nikolaos; Marshall, John C.; Rizos, Ioannis K.; Parker, Thomas G.		Cytoprotective Mechanisms of DJ-1: Implications in Cardiac Pathophysiology	MOLECULES	English	Review	111	2	2	MOLECULES	Molecules	JUL	2021	10.3390/molecules26133795	http://dx.doi.org/10.3390/molecules26133795
Abudukeremu, A; Huang, CX; Li, HW; Sun, RL; Liu, X; Wu, XY; Xie, XK; Huang, JJ; Zhang, J; Bao, JL; Zhang, YL	Abudukeremu, Ayiguli; Huang, Canxia; Li, Hongwei; Sun, Runlu; Liu, Xiao; Wu, Xiaoying; Xie, Xiangkun; Huang, Jingjing; Zhang, Jie; Bao, Jinlan; Zhang, Yuling		Efficacy and Safety of High-Density Lipoprotein/Apolipoprotein A1 Replacement Therapy in Humans and Mice With Atherosclerosis: A Systematic Review and Meta-Analysis	FRONTIERS IN CARDIOVASCULAR MEDICINE	English	Review	64	2	2	FRONT CARDIOVASC MED	Front. Cardiovasc. Med.	AUG 2	2021	10.3389/fcvm.2021.700233	http://dx.doi.org/10.3389/fcvm.2021.700233
Guo, MMH; Tsai, IH; Kuo, HC	Guo, Mindy Ming-Huey; Tsai, I-Hsin; Kuo, Ho-Chang		Effect of breastfeeding for 6 months on disease outcomes in patients with Kawasaki disease	PLOS ONE	English	Article	30	2	2	PLOS ONE	PLoS One	DEC 21	2021	10.1371/journal.pone.0261156	http://dx.doi.org/10.1371/journal.pone.0261156
Wu, KK	Wu, Kenneth K.		Control of Tissue Fibrosis by 5-Methoxytryptophan, an Innate Anti-Inflammatory Metabolite	FRONTIERS IN PHARMACOLOGY	English	Review	116	2	2	FRONT PHARMACOL	Front. Pharmacol.	NOV 11	2021	10.3389/fphar.2021.759199	http://dx.doi.org/10.3389/fphar.2021.759199
Liu, HH; Zhao, JJ; Pan, SL; Zhu, YK; Fu, GS; Tang, WL; Peng, F	Liu Huahua; Zhao Jingjing; Pan Sunlei; Zhu Yeke; Fu Guosheng; Tang Weiliang; Peng Fang		Shexiang Tongxin dropping pill () protects against sodium laurate-induced coronary microcirculatory dysfunction in rats	JOURNAL OF TRADITIONAL CHINESE MEDICINE	English	Article	42	2	2	J TRADIT CHIN MED	J. Tradit. Chin. Med.	FEB	2021	10.19852/j.cnki.jtcm.2021.01.011	http://dx.doi.org/10.19852/j.cnki.jtcm.2021.01.011
Li, MH; Zheng, C; Kawada, T; Inagaki, M; Uemura, K; Akiyama, T; Sugimachi, M	Li, Meihua; Zheng, Can; Kawada, Toru; Inagaki, Masashi; Uemura, Kazunori; Akiyama, Tsuyoshi; Sugimachi, Masaru		Impact of Peripheral alpha 7-Nicotinic Acetylcholine Receptors on Cardioprotective Effects of Donepezil in Chronic Heart Failure Rats	CARDIOVASCULAR DRUGS AND THERAPY	English	Article	45	2	2	CARDIOVASC DRUG THER	Cardiovasc. Drugs Ther.	OCT	2021	10.1007/s10557-020-07062-1	http://dx.doi.org/10.1007/s10557-020-07062-1
Qamar, M; Akhtar, S; Ismail, T; Wahid, M; Barnard, RT; Esatbeyoglu, T; Ziora, ZM	Qamar, Muhammad; Akhtar, Saeed; Ismail, Tariq; Wahid, Muqeet; Barnard, Ross T.; Esatbeyoglu, Tuba; Ziora, Zyta M.		The Chemical Composition and Health-Promoting Effects of the Grewia Species-A Systematic Review and Meta-Analysis	NUTRIENTS	English	Article	141	2	2	NUTRIENTS	Nutrients	DEC	2021	10.3390/nu13124565	http://dx.doi.org/10.3390/nu13124565
Wang, KB; Shang, TD; Zhang, L; Zhou, L; Liu, CQ; Fu, YD; Zhao, YC; Li, X; Wang, J	Wang, Kebing; Shang, Tengda; Zhang, Lu; Zhou, Lei; Liu, Changqi; Fu, Yudie; Zhao, Yuancong; Li, Xin; Wang, Jin		Application of a Reactive Oxygen Species-Responsive Drug-Eluting Coating for Surface Modification of Vascular Stents	ACS APPLIED MATERIALS & INTERFACES	English	Article	39	2	2	ACS APPL MATER INTER	ACS Appl. Mater. Interfaces	AUG 4	2021	10.1021/acsami.1c08880	http://dx.doi.org/10.1021/acsami.1c08880
Gur, FM; Aktas, I	Gur, Fatih Mehmet; Aktas, Ibrahim		The ameliorative effects of thymoquinone and beta-aminoisobutyric acid on streptozotocin-induced diabetic cardiomyopathy	TISSUE & CELL	English	Article	69	2	2	TISSUE CELL	Tissue Cell	AUG	2021	10.1016/j.tice.2021.101582	http://dx.doi.org/10.1016/j.tice.2021.101582
Simon, MS; Burger, B; Weidinger, E; Arteaga-Henriquez, G; Zill, P; Musil, R; Drexhage, HA; Muller, N	Simon, Maria S.; Burger, Bianka; Weidinger, Elif; Arteaga-Henriquez, Gara; Zill, Peter; Musil, Richard; Drexhage, Hemmo A.; Mueller, Norbert		Efficacy of Sertraline Plus Placebo or Add-On Celecoxib in Major Depressive Disorder: Macrophage Migration Inhibitory Factor as a Promising Biomarker for Remission After Sertraline-Results From a Randomized Controlled Clinical Trial	FRONTIERS IN PSYCHIATRY	English	Article	75	2	2	FRONT PSYCHIATRY	Front. Psychiatry	SEP 27	2021	10.3389/fpsyt.2021.615261	http://dx.doi.org/10.3389/fpsyt.2021.615261
Mori, H; Taki, J; Wakabayashi, H; Hiromasa, T; Inaki, A; Ogawa, K; Shiba, K; Kinuya, S	Mori, Hiroshi; Taki, Junichi; Wakabayashi, Hiroshi; Hiromasa, Tomo; Inaki, Anri; Ogawa, Kazuma; Shiba, Kazuhiro; Kinuya, Seigo		Colchicine treatment early after infarction attenuates myocardial inflammatory response demonstrated by C-14-methionine imaging and subsequent ventricular remodeling by quantitative gated SPECT	ANNALS OF NUCLEAR MEDICINE	English	Article	13	2	2	ANN NUCL MED	Ann. Nucl. Med.	FEB	2021	10.1007/s12149-020-01559-3	http://dx.doi.org/10.1007/s12149-020-01559-3
Dindas, F; Gungor, H; Ekici, M; Akokay, P; Erhan, F; Dogdus, M; Yilmaz, MB	Dindas, Ferhat; Gungor, Huseyin; Ekici, Mehmet; Akokay, Pinar; Erhan, Fusun; Dogdus, Mustafa; Yilmaz, Mehmet Birhan		Angiotensin receptor-neprilysin inhibition by sacubitril/valsartan attenuates doxorubicin-induced cardiotoxicity in a pretreatment mice model by interfering with oxidative stress, inflammation, and Caspase 3 apoptotic pathway	ANATOLIAN JOURNAL OF CARDIOLOGY	English	Article	38	2	2	ANATOL J CARDIOL	Anat. J. Cardiol.	NOV	2021	10.5152/AnatolJCardiol.2021.356	http://dx.doi.org/10.5152/AnatolJCardiol.2021.356
Longhurst, HJ; Goncalo, M; Godse, K; Ensina, LF	Longhurst, Hilary J.; Goncalo, Margarida; Godse, Kiran; Ensina, Luis F.		Managing Chronic Urticaria and Recurrent Angioedema Differently with Advancing Age	JOURNAL OF ALLERGY AND CLINICAL IMMUNOLOGY-IN PRACTICE	English	Review	107	2	2	J ALLER CL IMM-PRACT	J. Allergy Clin. Immunol.-Pract.	JUN	2021	10.1016/j.jaip.2021.03.034	http://dx.doi.org/10.1016/j.jaip.2021.03.034
Khalfallah, M; Allaithy, A; Maria, DA	Khalfallah, Mohamed; Allaithy, Amany; Maria, Dina A.		Incidence, Predictors and Outcomes of Contrast Induced Nephropathy in Patients with ST Elevation Myocardial Infarction Undergoing Primary Percutaneous Coronary Intervention	GLOBAL HEART	English	Article	27	2	2	GLOB HEART	Glob. Heart		2021	10.5334/gh.1071	http://dx.doi.org/10.5334/gh.1071
Hamzaoui, M; Roche, C; Coquerel, D; Duflot, T; Brunel, V; Mulder, P; Richard, V; Bellien, J; Guerrot, D	Hamzaoui, Mouad; Roche, Clothilde; Coquerel, David; Duflot, Thomas; Brunel, Valery; Mulder, Paul; Richard, Vincent; Bellien, Jeremy; Guerrot, Dominique		Soluble Epoxide Hydrolase Inhibition Prevents Experimental Type 4 Cardiorenal Syndrome	FRONTIERS IN MOLECULAR BIOSCIENCES	English	Article	42	2	2	FRONT MOL BIOSCI	Front. Mol. Biosci.	MAR 11	2021	10.3389/fmolb.2020.604042	http://dx.doi.org/10.3389/fmolb.2020.604042
Collins, KL; Younis, US; Tanyaratsrisakul, S; Polt, R; Hay, M; Mansour, HM; Ledford, JG	Collins, Katie L.; Younis, Usir S.; Tanyaratsrisakul, Sasipa; Polt, Robin; Hay, Meredith; Mansour, Heidi M.; Ledford, Julie G.		Angiotensin-(1-7) Peptide Hormone Reduces Inflammation and Pathogen Burden during Mycoplasma pneumoniae Infection in Mice	PHARMACEUTICS	English	Article	46	2	2	PHARMACEUTICS	Pharmaceutics	OCT	2021	10.3390/pharmaceutics13101614	http://dx.doi.org/10.3390/pharmaceutics13101614
Batra, J; Truby, LK; Defilippis, EM; Takeda, K; Takayama, H; Naka, Y; Yuzefpolskaya, M; Colombo, PC; Sayer, G; Farr, MA; Garan, AR; Uriel, N; Topkara, VK	Batra, Jaya; Truby, Lauren K.; Defilippis, Ersilia M.; Takeda, Koji; Takayama, Hiroo; Naka, Yoshifumi; Yuzefpolskaya, Melana; Colombo, Paolo C.; Sayer, Gabriel; Farr, Maryjane A.; Garan, A. Reshad; Uriel, Nir; Topkara, Veli K.		C-Reactive Protein Levels Predict Outcomes in Continuous-Flow Left Ventricular Assist Device Patients: An INTERMACS Analysis	ASAIO JOURNAL	English	Article	27	2	2	ASAIO J	Asaio J.	AUG	2021	10.1097/MAT.0000000000001327	http://dx.doi.org/10.1097/MAT.0000000000001327
Sobanski, PZ; Krajnik, M; Goodlin, SJ	Sobanski, Piotr Z.; Krajnik, Malgorzata; Goodlin, Sarah J.		Palliative Care for People Living With Heart Disease-Does Sex Make a Difference?	FRONTIERS IN CARDIOVASCULAR MEDICINE	English	Review	162	2	2	FRONT CARDIOVASC MED	Front. Cardiovasc. Med.	FEB 5	2021	10.3389/fcvm.2021.629752	http://dx.doi.org/10.3389/fcvm.2021.629752
Wu, M; Yang, SJ; Liu, GJ; Gu, C; Ren, P; Zhao, R; Zhao, YX; Xing, YW; Liu, LT; Liang, JQ	Wu, Min; Yang, Shengjie; Liu, Guijian; Gu, Chun; Ren, Peng; Zhao, Ran; Zhao, Yixi; Xing, Yanwei; Liu, Longtao; Liang, Jiaqi		Treating unstable angina with detoxifying and blood-activating formulae: A randomized controlled trial	JOURNAL OF ETHNOPHARMACOLOGY	English	Article	44	1	1	J ETHNOPHARMACOL	J. Ethnopharmacol.	DEC 5	2021	10.1016/j.jep.2021.114530	http://dx.doi.org/10.1016/j.jep.2021.114530
Buda, P; Friedman-Gruszczynska, J; Ksiazyk, J	Buda, Piotr; Friedman-Gruszczynska, Joanna; Ksiazyk, Janusz		Anti-inflammatory Treatment of Kawasaki Disease: Comparison of Current Guidelines and Perspectives	FRONTIERS IN MEDICINE	English	Review	147	1	1	FRONT MED-LAUSANNE	Front. Med.	NOV 30	2021	10.3389/fmed.2021.738850	http://dx.doi.org/10.3389/fmed.2021.738850
Lin, WQ; Tay, S; Mak, A	Lin, Weiqin; Tay, Sen Hee; Mak, Anselm		Takotsubo syndrome and rheumatic diseases - a critical systematic review	RHEUMATOLOGY	English	Review	46	1	1	RHEUMATOLOGY	RHEUMATOLOGY	JAN	2021	10.1093/rheumatology/keaa504	http://dx.doi.org/10.1093/rheumatology/keaa504
Lazaro, AMP; Blanco-Colio, LM; Pelaez, JAF; Tunon, J	Pello Lazaro, Ana Maria; Blanco-Colio, Luis M.; Franco Pelaez, Juan Antonio; Tunon, Jose		Anti-Inflammatory Drugs in Patients with Ischemic Heart Disease	JOURNAL OF CLINICAL MEDICINE	English	Review	101	1	1	J CLIN MED	J. Clin. Med.	JUL	2021	10.3390/jcm10132835	http://dx.doi.org/10.3390/jcm10132835
Nernpermpisooth, N; Sarre, C; Barrere, C; Contreras, R; Luz-Crawford, P; Tejedor, G; Vincent, A; Piot, C; Kumphune, S; Nargeot, J; Jorgensen, C; Barrere-Lemaire, S; Djouad, F	Nernpermpisooth, Nitirut; Sarre, Charlotte; Barrere, Christian; Contreras, Rafael; Luz-Crawford, Patricia; Tejedor, Gautier; Vincent, Anne; Piot, Christophe; Kumphune, Sarawut; Nargeot, Joel; Jorgensen, Christian; Barrere-Lemaire, Stephanie; Djouad, Farida		PPAR beta/delta Is Required for Mesenchymal Stem Cell Cardioprotective Effects Independently of Their Anti-inflammatory Properties in Myocardial Ischemia-Reperfusion Injury	FRONTIERS IN CARDIOVASCULAR MEDICINE	English	Article	63	1	1	FRONT CARDIOVASC MED	Front. Cardiovasc. Med.	SEP 20	2021	10.3389/fcvm.2021.681002	http://dx.doi.org/10.3389/fcvm.2021.681002
Hwang, AY; Smith, SM	Hwang, Andrew Y.; Smith, Steven M.		US trends in prescription nonsteroidal anti-inflammatory drug use among patients with cardiovascular disease, 1988-2016	PHARMACOTHERAPY	English	Article	16	1	1	PHARMACOTHERAPY	Pharmacotherapy	MAR	2021	10.1002/phar.2488	http://dx.doi.org/10.1002/phar.2488
Lima, AOD; Salamanca-Fernandez, E; del Rey, EJA; Hoces, AM; Vera, MAG; Tamayo, CB	de Labry Lima, A. Olry; Salamanca-Fernandez, E.; Alegre del Rey, E. J.; Matas Hoces, A.; Gonzalez Vera, M. A.; Bermudez Tamayo, C.		Safety considerations during prescription of non-steroidal anti-inflammatory drugs (NSAIDs), through a review of systematic reviews	ANALES DEL SISTEMA SANITARIO DE NAVARRA	English	Review	45	1	1	AN SIST SANIT NAVAR	An. Sist. Sanit. Navar.	MAY-AUG	2021	10.23938/ASSN.0965	http://dx.doi.org/10.23938/ASSN.0965
Asfaw, A; Minhas, S; Khouzam, AR; Khouzam, NR; Khouzam, RN	Asfaw, Addis; Minhas, Sheharyar; Khouzam, Amir R.; Khouzam, Nadim R.; Khouzam, Rami N.		Fish Oil Dilemma: Does It Increase the Risk of Ventricular Arrhythmias and Death? Can Fish Oil Kill You?	CURRENT PROBLEMS IN CARDIOLOGY	English	Review	21	1	1	CURR PROB CARDIOLOGY	Curr. Probl. Cardiol.	MAR	2021	10.1016/j.cpcardiol.2020.100718	http://dx.doi.org/10.1016/j.cpcardiol.2020.100718
Xu, YJ; Li, WW; Han, YN; Liu, HY; Zhang, SL; Yan, JM; Sun, JF; Liu, YF; Zhang, JH; Zhao, MY	Xu, Yijia; Li, Wenwen; Han, Yunuo; Liu, Hongyu; Zhang, Suli; Yan, Jiamin; Sun, Jianfang; Liu, Yanfeng; Zhang, Jinghai; Zhao, Mingyi		Regulatory effects of non-steroidal anti-inflammatory drugs on cardiac ion channels Nav1.5 and Kv11.1	CHEMICO-BIOLOGICAL INTERACTIONS	English	Article	22	1	1	CHEM-BIOL INTERACT	Chem.-Biol. Interact.	APR 1	2021	10.1016/j.cbi.2021.109425	http://dx.doi.org/10.1016/j.cbi.2021.109425
Zhang, YR; Xue, ZK; Chen, KY; Xu, LX; Wang, WD; Tao, HY; Tong-Liu; Che, JJ; Wang, XW; Rha, SW; Wang, JR; Peng-Wang	Zhang, Ya-Ru; Xue, Zheng-Kai; Chen, Kang-Yin; Xu, Ling-Xia; Wang, Wei-Ding; Tao, Hua-Yue; Tong-Liu; Che, Jing-Jin; Wang, Xue-Wen; Rha, Seung-Woon; Wang, Jia-Rui; Peng-Wang		Loading doses of ticagrelor versus clopidogrel in preventing periprocedural myocardial infarction in Asian patients with acute coronary syndrome	PERFUSION-UK	English	Article	17	1	1	PERFUSION-UK	Perfusion-UK	MAR	2021	10.1177/0267659120927857	http://dx.doi.org/10.1177/0267659120927857
Szabo, TM; Frigy, A; Nagy, EE	Szabo, Timea Magdolna; Frigy, Attila; Nagy, Elod Erno		Targeting Mediators of Inflammation in Heart Failure: A Short Synthesis of Experimental and Clinical Results	INTERNATIONAL JOURNAL OF MOLECULAR SCIENCES	English	Review	134	1	1	INT J MOL SCI	Int. J. Mol. Sci.	DEC	2021	10.3390/ijms222313053	http://dx.doi.org/10.3390/ijms222313053
Rothan, C; Yero, A; Shi, T; Farnos, O; Chartrand-Lefebvre, C; El-Far, M; Costiniuk, CT; Tsoukas, C; Tremblay, C; Durand, M; Jenabian, MA	Rothan, Celine; Yero, Alexis; Shi, Tao; Farnos, Omar; Chartrand-Lefebvre, Carl; El-Far, Mohamed; Costiniuk, Cecilia T.; Tsoukas, Christos; Tremblay, Cecile; Durand, Madeleine; Jenabian, Mohammad-Ali		Antiretroviral therapy-treated HIV-infected adults with coronary artery disease are characterized by a distinctive regulatory T-cell signature	AIDS	English	Article	56	1	1	AIDS	Aids	JUN 1	2021	10.1097/QAD.0000000000002842	http://dx.doi.org/10.1097/QAD.0000000000002842
Liu, WJ; Fan, XM; Shen, JY; Zhu, MY; Fan, XH; Xu, YW; Hong, LQ	Liu, Weijing; Fan, Ximin; Shen, Jianying; Zhu, Mengyun; Fan, Xuehua; Xu, Yawei; Hong, Liqiong		Cardiac Shock Wave Therapy Ameliorates Myocardial Ischemia in Patients With Chronic Refractory Angina Pectoris: A Randomized Trial	FRONTIERS IN CARDIOVASCULAR MEDICINE	English	Article	27	1	1	FRONT CARDIOVASC MED	Front. Cardiovasc. Med.	JUL 21	2021	10.3389/fcvm.2021.664433	http://dx.doi.org/10.3389/fcvm.2021.664433
Lutgens, E; Joffre, J; van Os, B; Ait-Oufella, H	Lutgens, Esther; Joffre, Jeremie; van Os, Bram; Ait-Oufella, Hafid		Targeting cytokines and immune checkpoints in atherosclerosis with monoclonal antibodies	ATHEROSCLEROSIS	English	Article	153	1	1	ATHEROSCLEROSIS	Atherosclerosis	OCT	2021	10.1016/j.atherosclerosis.2021.09.024	http://dx.doi.org/10.1016/j.atherosclerosis.2021.09.024
Mattavelli, E; Catapano, AL; Baragetti, A	Mattavelli, Elisa; Catapano, Alberico Luigi; Baragetti, Andrea		Molecular Immune-Inflammatory Connections between Dietary Fats and Atherosclerotic Cardiovascular Disease: Which Translation into Clinics?	NUTRIENTS	English	Review	187	1	1	NUTRIENTS	Nutrients	NOV	2021	10.3390/nu13113768	http://dx.doi.org/10.3390/nu13113768
Kysperska, K; Kuchynka, P; Palecek, T	Kysperska, Kristyna; Kuchynka, Petr; Palecek, Tomas		Cardiac sarcoidosis: from diagnosis to treatment	BIOMEDICAL PAPERS-OLOMOUC	English	Article	57	1	1	BIOMED PAP	Biomed. Pap-Olomouc	DEC	2021	10.5507/bp.2021.057	http://dx.doi.org/10.5507/bp.2021.057
Leong, XF; Choy, KW; Alias, A	Leong, Xin-Fang; Choy, Ker Woon; Alias, Aspalilah		Anti-Inflammatory Effects of Thymoquinone in Atherosclerosis: A Mini Review	FRONTIERS IN PHARMACOLOGY	English	Review	52	1	1	FRONT PHARMACOL	Front. Pharmacol.	DEC 15	2021	10.3389/fphar.2021.758929	http://dx.doi.org/10.3389/fphar.2021.758929
Liu, B; Zhang, YQ; Wu, QK; Wang, L; Hu, B	Liu, Bin; Zhang, Yuqing; Wu, Qingke; Wang, Li; Hu, Bo		Alleviation of isoprenaline hydrochloride induced myocardial ischemia injury by brucine through the inhibition of Na plus /K plus -ATPase	EXPERIMENTAL GERONTOLOGY	English	Article	37	1	1	EXP GERONTOL	Exp. Gerontol.	JUL 1	2021	10.1016/j.exger.2021.111332	http://dx.doi.org/10.1016/j.exger.2021.111332
Pluijmert, NJ; de Jong, RCM; de Vries, MR; Pettersson, K; Atsma, DE; Jukema, JW; Quax, PHA	Pluijmert, Niek J.; de Jong, Rob C. M.; de Vries, Margreet R.; Pettersson, Knut; Atsma, Douwe E.; Jukema, J. Wouter; Quax, Paul H. A.		Phosphorylcholine antibodies restrict infarct size and left ventricular remodelling by attenuating the unreperfused post-ischaemic inflammatory response	JOURNAL OF CELLULAR AND MOLECULAR MEDICINE	English	Article	60	1	1	J CELL MOL MED	J. Cell. Mol. Med.	AUG	2021	10.1111/jcmm.16662	http://dx.doi.org/10.1111/jcmm.16662
Liu, Y; Liu, Y; Zhang, HL; Yu, FF; Yin, XR; Zhao, YF; Ye, F; Wu, XQ	Liu, Ying; Liu, Yun; Zhang, Hong-Li; Yu, Fen-Fang; Yin, Xiao-Rui; Zhao, Yan-Fang; Ye, Fei; Wu, Xiang-Qi		Amelioratory effect of neoandrographolide on myocardial ischemic-reperfusion injury by its anti-inflammatory and anti-apoptotic activities	ENVIRONMENTAL TOXICOLOGY	English	Article	34	2	1	ENVIRON TOXICOL	Environ. Toxicol.	DEC	2021	10.1002/tox.23350	http://dx.doi.org/10.1002/tox.23350
Thackeray, JT	Thackeray, James T.		Molecular Imaging Using Cardiac PET/CT: Opportunities to Harmonize Diagnosis and Therapy	CURRENT CARDIOLOGY REPORTS	English	Review	88	1	1	CURR CARDIOL REP	Curr. Cardiol. Rep.	AUG	2021	10.1007/s11886-021-01526-y	http://dx.doi.org/10.1007/s11886-021-01526-y
Lyu, DY; Yan, H; Chen, LY; Zhang, LM; Du, YF; Ding, LX; Lu, QL	Lyu, Dayin; Yan, Hong; Chen, Liyang; Zhang, Lingmin; Du, Yanfeng; Ding, Lexi; Lu, Qiulun		The Anti-apoptotic Role of 3 '-Untranslational Region in Response to Angiotensin II via Mcl1 Expression	FRONTIERS IN CELL AND DEVELOPMENTAL BIOLOGY	English	Article	25	1	1	FRONT CELL DEV BIOL	Front. Cell. Dev. Biol.	JAN 5	2021	10.3389/fcell.2020.593955	http://dx.doi.org/10.3389/fcell.2020.593955
Abu-El-Rub, E; Khasawneh, RR; Almahasneh, F; Altaany, Z; Bataineh, N; Zegallai, H; Sekaran, S	Abu-El-Rub, Ejlal; Khasawneh, Ramada R.; Almahasneh, Fatimah; Altaany, Zaid; Bataineh, Nesreen; Zegallai, Hana; Sekaran, Saravanan		Mesenchymal stem cells and COVID-19: What they do and what they can do	WORLD JOURNAL OF STEM CELLS	English	Review	96	1	1	WORLD J STEM CELLS	World J. Stem Cells	SEP 26	2021	10.4252/wjsc.v13.i9.1318	http://dx.doi.org/10.4252/wjsc.v13.i9.1318
Schoch, L; Badimon, L; Vilahur, G	Schoch, Leonie; Badimon, Lina; Vilahur, Gemma		Unraveling the Complexity of HDL Remodeling: On the Hunt to Restore HDL Quality	BIOMEDICINES	English	Review	136	1	1	BIOMEDICINES	Biomedicines	JUL	2021	10.3390/biomedicines9070805	http://dx.doi.org/10.3390/biomedicines9070805
Giordani, AS; De Gaspari, M; Baritussio, A; Rizzo, S; Carturan, E; Basso, C; Napodano, M; Testolin, L; Marcolongo, R; Caforio, ALP	Giordani, Andrea S.; De Gaspari, Monica; Baritussio, Anna; Rizzo, Stefania; Carturan, Elisa; Basso, Cristina; Napodano, Massimo; Testolin, Luca; Marcolongo, Renzo; Caforio, Alida L. P.		A rare cause of effusive-constrictive pericarditis	ESC HEART FAILURE	English	Article	11	1	1	ESC HEART FAIL	ESC Heart Fail.	OCT	2021	10.1002/ehf2.13470	http://dx.doi.org/10.1002/ehf2.13470
Zhan, RZ; Rao, LJ; Chen, ZW; Strash, N; Bursac, N	Zhan, Ren-Zhi; Rao, Lingjun; Chen, Zhaowei; Strash, Nicholas; Bursac, Nenad		Loss of sarcomeric proteins via upregulation of JAK/STAT signaling underlies interferon-gamma-induced contractile deficit in engineered human myocardium	ACTA BIOMATERIALIA	English	Article	80	1	1	ACTA BIOMATER	Acta Biomater.	MAY	2021	10.1016/j.actbio.2021.03.007	http://dx.doi.org/10.1016/j.actbio.2021.03.007
Dannenberg, L; Trojovsky, K; Ayhan, A; Helten, C; Zako, S; M'Pembele, R; Mourikis, P; Benkhoff, M; Ignatov, D; Sarabhai, T; Petzold, T; Huhn-Wientgen, R; Zeus, T; Kelm, M; Levkau, B; Polzin, A	Dannenberg, Lisa; Trojovsky, Kajetan; Ayhan, Aysel; Helten, Carolin; Zako, Saif; M'Pembele, Rene; Mourikis, Philipp; Benkhoff, Marcel; Ignatov, Denis; Sarabhai, Theresia; Petzold, Tobias; Huhn-Wientgen, Ragnar; Zeus, Tobias; Kelm, Malte; Levkau, Bodo; Polzin, Amin		MTX Treatment Does Not Improve Outcome in Mice with AMI	PHARMACOLOGY	English	Article	41	1	1	PHARMACOLOGY	Pharmacology	MAR	2021	10.1159/000511279	http://dx.doi.org/10.1159/000511279
Liu, CX; Zhou, J; Wang, BY; Zheng, YQ; Liu, SW; Yang, WL; Li, DZ; He, SL; Lin, JB	Liu, Chengxing; Zhou, Jin; Wang, Boyuan; Zheng, Yuqi; Liu, Shangwei; Yang, Wenling; Li, Dazhu; He, Shaolin; Lin, Jibin		Bortezomib alleviates myocardial ischemia reperfusion injury via enhancing of Nrf2/HO-1 signaling pathway	BIOCHEMICAL AND BIOPHYSICAL RESEARCH COMMUNICATIONS	English	Article	30	1	1	BIOCHEM BIOPH RES CO	Biochem. Biophys. Res. Commun.	JUN 4	2021	10.1016/j.bbrc.2021.03.154	http://dx.doi.org/10.1016/j.bbrc.2021.03.154
Kato, Y; Senda, A; Mukai, Y; Yamashita, M; Sasaoka, Y; Hanada, M; Hongo, F; Hirokami, M; Rane, A; Inotsume, N; Toda, T	Kato, Yuka; Senda, Asuna; Mukai, Yuji; Yamashita, Miki; Sasaoka, Yuki; Hanada, Minayo; Hongo, Fuminori; Hirokami, Mitsugu; Rane, Anders; Inotsume, Nobuo; Toda, Takaki		Effects of angiotensin II receptor blockers on serum levels of epoxyeicosatrienoic acids and dihydroxyeicosatrienoic acids in patients admitted to a cardiovascular center	EUROPEAN JOURNAL OF CLINICAL PHARMACOLOGY	English	Article	35	1	1	EUR J CLIN PHARMACOL	Eur. J. Clin. Pharmacol.	JUN	2021	10.1007/s00228-020-03061-1	http://dx.doi.org/10.1007/s00228-020-03061-1
Kawanami, D; Takashi, Y; Muta, Y; Oda, N; Nagata, D; Takahashi, H; Tanabe, M	Kawanami, Daiji; Takashi, Yuichi; Muta, Yoshimi; Oda, Naoki; Nagata, Dai; Takahashi, Hiroyuki; Tanabe, Makito		Mineralocorticoid Receptor Antagonists in Diabetic Kidney Disease	FRONTIERS IN PHARMACOLOGY	English	Review	144	1	1	FRONT PHARMACOL	Front. Pharmacol.	OCT 28	2021	10.3389/fphar.2021.754239	http://dx.doi.org/10.3389/fphar.2021.754239
Whayne, TF	Whayne, Thomas F., Jr.		Inflammation May be the Future of Cardiovascular Risk Reduction: Does Colchicine have a Current Indication?	AMERICAN JOURNAL OF CARDIOVASCULAR DRUGS	English	Review	78	1	1	AM J CARDIOVASC DRUG	Am. J. Cardiovasc. Drugs	JAN	2021	10.1007/s40256-020-00408-y	http://dx.doi.org/10.1007/s40256-020-00408-y
Huang, SL; Cao, L; Cheng, HW; Li, DL; Li, Y; Wu, ZX	Huang, Shenglei; Cao, Lei; Cheng, Hongwei; Li, Dongliang; Li, Yi; Wu, Zhixian		The blooming intersection of subfatin and metabolic syndrome	REVIEWS IN CARDIOVASCULAR MEDICINE	English	Review	84	1	1	REV CARDIOVASC MED	Rev. Cardiovasc. Med.	SEP 24	2021	10.31083/j.rcm2203086	http://dx.doi.org/10.31083/j.rcm2203086
Meng, Z; Li, Z; Zhang, E; Zhang, L; Liu, QR; Wu, YJ	Meng, Zhen; Li, Zhe; Zhang, Erli; Zhang, Li; Liu, Qingrong; Wu, Yongjian		Sevelamer Attenuates Bioprosthetic Heart Valve Calcification	FRONTIERS IN CARDIOVASCULAR MEDICINE	English	Article	24	1	1	FRONT CARDIOVASC MED	Front. Cardiovasc. Med.	SEP 29	2021	10.3389/fcvm.2021.740038	http://dx.doi.org/10.3389/fcvm.2021.740038
Far, ZG; Babajafari, S; Kojuri, J; Mohammadi, S; Nouri, M; Rostamizadeh, P; Rahmani, MH; Azadian, M; Ashrafi-Dehkordi, E; Zareifard, A; Vafa, RG; Mazloomi, SM	Far, Zohreh Ghaem; Babajafari, Siavash; Kojuri, Javad; Mohammadi, Salman; Nouri, Mehran; Rostamizadeh, Pouya; Rahmani, Mohammad Hossein; Azadian, Mohsen; Ashrafi-Dehkordi, Elham; Zareifard, Alireza; Vafa, Reza Golchin; Mazloomi, Seyed Mohammad		Antihypertensive and antihyperlipemic of spirulina (Arthrospira platensis) sauce on patients with hypertension: A randomized triple-blind placebo-controlled clinical trial	PHYTOTHERAPY RESEARCH	English	Article	44	1	1	PHYTOTHER RES	Phytother. Res.	NOV	2021	10.1002/ptr.7254	http://dx.doi.org/10.1002/ptr.7254
Silva, LMT; Cortes, A; Rossi, B; Boll, L; Waclawosky, G; Eibel, B; Goncalves, SC; Irigoyen, MC; Martinez, D	Tedesco Silva, Leticia Maria; Cortes, Antonio; Rossi, Beatriz; Boll, Liliana; Waclawosky, Gustavo; Eibel, Bruna; Cadaval Goncalves, Sandro; Irigoyen, Maria Claudia; Martinez, Denis		Effects of Hydroxychloroquine on endOthelial function in eLDerly with sleep apnea (HOLD): study protocol for a randomized clinical trial	TRIALS	English	Article	59	1	1	TRIALS	Trials	SEP 17	2021	10.1186/s13063-021-05610-0	http://dx.doi.org/10.1186/s13063-021-05610-0
Inoue, H; Shiga, Y; Norimatsu, K; Tashiro, K; Futami, M; Suematsu, Y; Sugihara, M; Nishikawa, H; Katsuda, Y; Miura, S	Inoue, Hiroko; Shiga, Yuhei; Norimatsu, Kenji; Tashiro, Kohei; Futami, Makito; Suematsu, Yasunori; Sugihara, Makoto; Nishikawa, Hiroaki; Katsuda, Yousuke; Miura, Shin-ichiro		Associations between High-Density Lipoprotein Functionality and Major Adverse Cardiovascular Events in Patients Who Have Undergone Coronary Computed Tomography Angiography	JOURNAL OF CLINICAL MEDICINE	English	Article	32	1	1	J CLIN MED	J. Clin. Med.	JUN	2021	10.3390/jcm10112431	http://dx.doi.org/10.3390/jcm10112431
Dal Lin, C; Acquasaliente, L; Iliceto, S; De Filippis, V; Vitiello, G; Tona, F	Dal Lin, Carlo; Acquasaliente, Laura; Iliceto, Sabino; De Filippis, Vincenzo; Vitiello, Giuseppe; Tona, Francesco		Von Willebrand Factor Multimers and the Relaxation Response: A One-Year Study	ENTROPY	English	Article	44	1	1	ENTROPY-SWITZ	Entropy	APR	2021	10.3390/e23040447	http://dx.doi.org/10.3390/e23040447
Li, SN; Liu, HX; Li, Y; Qin, XM; Li, MJ; Shang, JJ; Xing, WL; Gong, YB; Liu, WH; Zhou, MX	Li, Sinai; Liu, Hongxu; Li, Yue; Qin, Xiaomei; Li, Mengjie; Shang, Juju; Xing, Wenlong; Gong, Yanbing; Liu, Weihong; Zhou, Mingxue		Shen-Yuan-Dan Capsule Attenuates Verapamil-Induced Zebrafish Heart Failure and Exerts Antiapoptotic and Anti-Inflammatory Effects via Reactive Oxygen Species-Induced NF-kappa B Pathway	FRONTIERS IN PHARMACOLOGY	English	Article	28	1	1	FRONT PHARMACOL	Front. Pharmacol.	MAR 1	2021	10.3389/fphar.2021.626515	http://dx.doi.org/10.3389/fphar.2021.626515
Chen, XH; Liang, JJ; Bin, WG; Luo, HM; Yang, X	Chen, Xiehui; Liang, Jinjie; Bin, Wugang; Luo, Hongmin; Yang, Xu		Anti-hyperlipidemic, Anti-inflammatory, and Ameliorative Effects of DRP1 Inhibition in Rats with Experimentally Induced Myocardial Infarction	CARDIOVASCULAR TOXICOLOGY	English	Article	38	1	1	CARDIOVASC TOXICOL	Cardiovasc. Toxicol.	DEC	2021	10.1007/s12012-021-09691-w	http://dx.doi.org/10.1007/s12012-021-09691-w
Moludi, J; Shivappa, N; Alisgharzadeh, S; Hebert, JR; Alizadeh, M	Moludi, Jalal; Shivappa, Nitin; Alisgharzadeh, Soghra; Hebert, James R.; Alizadeh, Mohammad		Dietary Inflammatory Index Is Related to Heart Failure Risk and Cardiac Function: A Case-Control Study in Heart Failure Patients	FRONTIERS IN NUTRITION	English	Article	44	1	1	FRONT NUTR	Front. Nutr.	APR 6	2021	10.3389/fnut.2021.605396	http://dx.doi.org/10.3389/fnut.2021.605396
Shen, L; Qiu, L; Wang, L; Huang, HY; Liu, D; Xiao, Y; Liu, Y; Jin, JJ; Liu, XL; Wang, DW; He, B; Zhou, N	Shen, Lan; Qiu, Lin; Wang, Li; Huang, Hengye; Liu, Dong; Xiao, Ying; Liu, Yi; Jin, Jingjin; Liu, Xiulan; Wang, Dao Wen; He, Ben; Zhou, Ning		Statin Use and In-hospital Mortality in Patients with COVID-19 and Coronary Heart Disease	SCIENTIFIC REPORTS	English	Article	32	1	1	SCI REP-UK	Sci Rep	DEC 13	2021	10.1038/s41598-021-02534-2	http://dx.doi.org/10.1038/s41598-021-02534-2
Lv, YJ; Ma, PS; Wang, JL; Xu, QB; Fan, J; Yan, L; Ma, P; Zhou, R	Lv, Yingjie; Ma, Pengsheng; Wang, Jialing; Xu, Qingbin; Fan, Jun; Yan, Lin; Ma, Ping; Zhou, Ru		Betaine alleviates right ventricular failure via regulation of Rho A/ROCK signaling pathway in rats with pulmonary arterial hypertension	EUROPEAN JOURNAL OF PHARMACOLOGY	English	Article	42	1	1	EUR J PHARMACOL	Eur. J. Pharmacol.	NOV 5	2021	10.1016/j.ejphar.2021.174311	http://dx.doi.org/10.1016/j.ejphar.2021.174311
Dixon, DL; Lawrence, MD; Bihari, S; De Pasquale, CG; Griggs, KM; Bersten, AD	Dixon, Dani-Louise; Lawrence, Mark D.; Bihari, Shailesh; De Pasquale, Carmine G.; Griggs, Kim M.; Bersten, Andrew D.		Systemic Markers of Monocyte Activation in Acute Pulmonary Oedema	HEART LUNG AND CIRCULATION	English	Article	42	1	1	HEART LUNG CIRC	Heart Lung Circ.	MAR	2021	10.1016/j.hlc.2020.06.011	http://dx.doi.org/10.1016/j.hlc.2020.06.011
Gottlieb, M; Bridwell, R; Petrak, V; Long, B	Gottlieb, Michael; Bridwell, Rachel; Petrak, Vanessa; Long, Brit		Diagnosis and Management of Myocarditis: An Evidence-Based Review for the Emergency Medicine Clinician	JOURNAL OF EMERGENCY MEDICINE	English	Review	147	1	1	J EMERG MED	J. Emerg. Med.	SEP	2021	10.1016/j.jemermed.2021.03.029	http://dx.doi.org/10.1016/j.jemermed.2021.03.029
Gregorio, JF; Rodrigues-Machado, MD; Santos, RAS; Carvalho-Ribeiro, IA; Nunes, OM; Oliveira, IFA; Vasconcellos, AVD; Campagnole-Santos, MJ; Magalhaes, GS	Gregorio, Juliana Fabiana; Rodrigues-Machado, Maria da Gloria; Souza Santos, Robson Augusto; Carvalho-Ribeiro, Igor Antonio; Nunes, Olivia Mendonca; Aguiar Oliveira, Isabel Fusaro; de Oliveira Vasconcellos, Ana Victoria; Campagnole-Santos, Maria Jose; Magalhaes, Giselle Santos		Asthma: role of the angiotensin-(1-7)/Mas (MAS1) pathway in pathophysiology and therapy	BRITISH JOURNAL OF PHARMACOLOGY	English	Review	102	1	1	BRIT J PHARMACOL	Br. J. Pharmacol.	NOV	2021	10.1111/bph.15619	http://dx.doi.org/10.1111/bph.15619
Qiang, TT; Li, YP; Wang, KY; Lin, WY; Niu, ZC; Wang, D; Wang, XL	Qiang, Tingting; Li, Yiping; Wang, Keyan; Lin, Wenyong; Niu, Zhenchao; Wang, Dan; Wang, Xiaolong		Evaluation of potential herb-drug interactions based on the effect of Suxiao Jiuxin Pill on CYP450 enzymes and transporters	JOURNAL OF ETHNOPHARMACOLOGY	English	Article	70	1	1	J ETHNOPHARMACOL	J. Ethnopharmacol.	NOV 15	2021	10.1016/j.jep.2021.114408	http://dx.doi.org/10.1016/j.jep.2021.114408
Kim, SH; Han, K; Kang, G; Lee, SW; Park, CM; Cho, J; Choi, JW; Park, SJ; Kang, M; Kim, TJ; Hong, SH; Kwon, YC; Park, J; Shin, D	Kim, Sang Hyuck; Han, Kyungdo; Kang, Gunseog; Lee, Seung Woo; Park, Chi-Min; Cho, Jongho; Choi, Jung Won; Park, Se Jun; Kang, Minyong; Kim, Tae Jun; Hong, Seo-Hee; Kwon, Yong-Chol; Park, Junhee; Shin, Dongwook		Risk of Postoperative Gastrointestinal Bleeding and Its Associated Factors: A Nationwide Population-Based Study in Korea	JOURNAL OF PERSONALIZED MEDICINE	English	Article	30	0	1	J PERS MED	J. Pers. Med.	NOV	2021	10.3390/jpm11111222	http://dx.doi.org/10.3390/jpm11111222
Santiago-Vacas, E; Garcia-Lunar, I; Solanes, N; Dantas, AP; Ascaso, M; Jimenez-Trinidad, FR; Ramirez, J; Fernandez-Friera, L; Galan, C; Sanchez, J; Sabate, M; Perez-Villa, F; Rigol, M; Pereda, D; Ibanez, B; Garcia-Alvarez, A	Santiago-Vacas, Evelyn; Garcia-Lunar, Ines; Solanes, Nuria; Paula Dantas, Ana; Ascaso, Maria; Rafael Jimenez-Trinidad, Francisco; Ramirez, Jose; Fernandez-Friera, Leticia; Galan, Carlos; Sanchez, Javier; Sabate, Manel; Perez-Villa, Felix; Rigol, Montserrat; Pereda, Daniel; Ibanez, Borja; Garcia-Alvarez, Ana		Effect of sildenafil on right ventricular performance in an experimental large-animal model of postcapillary pulmonary hypertension	TRANSLATIONAL RESEARCH	English	Article	42	1	1	TRANSL RES	Transl. Res.	FEB	2021	10.1016/j.trsl.2020.08.006	http://dx.doi.org/10.1016/j.trsl.2020.08.006
Hoppmann, U; Engler, H; Krause, S; Rottler, E; Hoech, J; Szabo, F; Radermacher, P; Waller, C	Hoppmann, Uta; Engler, Harald; Krause, Sabrina; Rottler, Edit; Hoech, Julia; Szabo, Franziska; Radermacher, Peter; Waller, Christiane		Systemic Catecholaminergic Deficiency in Depressed Patients with and without Coronary Artery Disease	JOURNAL OF CLINICAL MEDICINE	English	Article	73	1	1	J CLIN MED	J. Clin. Med.	MAR	2021	10.3390/jcm10050986	http://dx.doi.org/10.3390/jcm10050986
Tsai, MH; Chan, TC; Lee, MS; Lai, MS	Tsai, Ming-Hsueh; Chan, Tom C.; Lee, Meng-Sui; Lai, Mei-Shu		Cardiovascular Risk Associated with Methotrexate versus Retinoids in Patients with Psoriasis: A Nationwide Taiwanese Cohort Study	CLINICAL EPIDEMIOLOGY	English	Article	56	1	1	CLIN EPIDEMIOL	Clin. Epidemiol.		2021	10.2147/CLEP.S305126	http://dx.doi.org/10.2147/CLEP.S305126
Garcia-Torre, A; Bueno-Garcia, E; Lopez-Martinez, R; Rioseras, B; Diaz-Molina, B; Lambert, JL; Quiros, C; Alonso-Alvarez, S; Alonso-Arias, R; Moro-Garcia, MA	Garcia-Torre, Alejandra; Bueno-Garcia, Eva; Lopez-Martinez, Rocio; Rioseras, Beatriz; Diaz-Molina, Beatriz; Luis Lambert, Jose; Quiros, Covadonga; Alonso-Alvarez, Sara; Alonso-Arias, Rebeca; Moro-Garcia, Marco A.		CMV Infection Is Directly Related to the Inflammatory Status in Chronic Heart Failure Patients	FRONTIERS IN IMMUNOLOGY	English	Article	55	1	1	FRONT IMMUNOL	Front. Immunol.	AUG 12	2021	10.3389/fimmu.2021.687582	http://dx.doi.org/10.3389/fimmu.2021.687582
Li, L; Fang, H; Yu, YH; Liu, SX; Yang, ZQ	Li, Li; Fang, Hui; Yu, Yong-Hong; Liu, Shan-Xin; Yang, Zhi-Qiang		Liquiritigenin attenuates isoprenaline-induced myocardial fibrosis in mice through the TGF-beta 1/Smad2 and AKT/ERK signaling pathways	MOLECULAR MEDICINE REPORTS	English	Article	27	1	1	MOL MED REP	Mol. Med. Rep.	OCT	2021	10.3892/mmr.2021.12326	http://dx.doi.org/10.3892/mmr.2021.12326
Jafarizade, M; Kahe, F; Sharfaei, S; Momenzadeh, K; Pitliya, A; Tajrishi, FZ; Singh, P; Chi, G	Jafarizade, Mehrian; Kahe, Farima; Sharfaei, Sadaf; Momenzadeh, Kaveh; Pitliya, Anmol; Zahedi Tajrishi, Farbod; Singh, Preeti; Chi, Gerald		The Role of Interleukin-27 in Atherosclerosis: A Contemporary Review	CARDIOLOGY	English	Review	78	1	1	CARDIOLOGY	Cardiology	JUL	2021	10.1159/000515359	http://dx.doi.org/10.1159/000515359
Yang, TJ; Wan, K; Song, RZ; Guo, XL; Xu, YW; Wang, J; Zhang, Q; Alexander, KM; Liao, R; Chen, YC	Yang, Tingjie; Wan, Ke; Song, Rizhen; Guo, Xinli; Xu, Yuanwei; Wang, Jie; Zhang, Qing; Alexander, Kevin Michael; Liao, Ronglih; Chen, Yucheng		Serum high-density lipoprotein cholesterol serves as a prognostic marker for light-chain cardiac amyloidosis	INTERNATIONAL JOURNAL OF CARDIOLOGY	English	Article	35	1	1	INT J CARDIOL	Int. J. Cardiol.	FEB 15	2021	10.1016/j.ijcard.2020.10.034	http://dx.doi.org/10.1016/j.ijcard.2020.10.034
Sivakumar, PM; Premkumar, B; Prabhawathi, V; Prabhakar, PK	Sivakumar, Ponnurengam Malliappan; Premkumar, B.; Prabhawathi, Veluchamy; Prabhakar, Pranav Kumar		Role of GLP-1 Analogs in the Management of Diabetes and its Secondary Complication	MINI-REVIEWS IN MEDICINAL CHEMISTRY	English	Review	132	1	1	MINI-REV MED CHEM	Mini-Rev. Med. Chem.		2021	10.2174/1389557521666210422114909	http://dx.doi.org/10.2174/1389557521666210422114909
dos Santos, LC; Alvarez-Rivera, G; Sanchez-Martinez, JD; Johner, JCF; Barrales, FM; de Oliveira, AL; Cifuentes, A; Ibanez, E; Martinez, J	dos Santos, Luana Cristina; Alvarez-Rivera, Gerardo; David Sanchez-Martinez, Jose; Flores Johner, Julio Cesar; Barrales, Francisco Manuel; de Oliveira, Alessandra Lopes; Cifuentes, Alejandro; Ibanez, Elena; Martinez, Julian		Comparison of different extraction methods of Brazilian pacova (Renealmia petasites Gagnep.) oilseeds for the determination of lipid and terpene composition, antioxidant capacity, and inhibitory effect on neurodegenerative enzymes	FOOD CHEMISTRY-X	English	Article	40	1	1	FOOD CHEM X	Food Chem. X	DEC 30	2021	10.1016/j.fochx.2021.100140	http://dx.doi.org/10.1016/j.fochx.2021.100140
Abbaszadeh, F; Azizi, S; Mobasseri, M; Ebrahimi-Mameghani, M	Abbaszadeh, Fatemeh; Azizi, Samaneh; Mobasseri, Majid; Ebrahimi-Mameghani, Mehrangiz		The effects of citrulline supplementation on meta-inflammation and insulin sensitivity in type 2 diabetes: a randomized, double-blind, placebo-controlled trial	DIABETOLOGY & METABOLIC SYNDROME	English	Article	67	1	1	DIABETOL METAB SYNDR	Diabetol. Metab. Syndr.	MAY 5	2021	10.1186/s13098-021-00669-w	http://dx.doi.org/10.1186/s13098-021-00669-w
Sharma, A; Sharma, C; Raina, S; Singh, B; Dadhwal, DS; Dogra, V; Gupta, S; Bhandari, S; Sood, V	Sharma, Ambudhar; Sharma, Charu; Raina, Sujeet; Singh, Balraj; Dadhwal, Devendra Singh; Dogra, Vinay; Gupta, Swatantra; Bhandari, Shyam; Sood, Vivek		A randomized open-label trial to evaluate the efficacy and safety of triple therapy with aspirin, atorvastatin, and nicorandil in hospitalised patients with SARS Cov-2 infection: A structured summary of a study protocol for a randomized controlled trial	TRIALS	English	Article	0	1	1	TRIALS	Trials	JUL 15	2021	10.1186/s13063-021-05361-y	http://dx.doi.org/10.1186/s13063-021-05361-y
Wang, J; Applefeld, WN; Sun, JF; Solomon, SB; Feng, J; Couse, ZG; Risoleo, TF; Danner, RL; Tejero, J; Lertora, J; Alipour, E; Basu, S; Sachdev, V; Kim-Shapiro, DB; Gladwin, MT; Klein, HG; Natanson, C	Wang, Jeffrey; Applefeld, Willard N.; Sun, Junfeng; Solomon, Steve B.; Feng, Jing; Couse, Zoe G.; Risoleo, Thomas F.; Danner, Robert L.; Tejero, Jesus; Lertora, Juan; Alipour, Elmira; Basu, Swati; Sachdev, Vandana; Kim-Shapiro, Daniel B.; Gladwin, Mark T.; Klein, Harvey G.; Natanson, Charles		Mechanistic insights into cell-free hemoglobin-induced injury during septic shock	AMERICAN JOURNAL OF PHYSIOLOGY-HEART AND CIRCULATORY PHYSIOLOGY	English	Article	47	1	1	AM J PHYSIOL-HEART C	Am. J. Physiol.-Heart Circul. Physiol.	JUN	2021	10.1152/ajpheart.00092.2021	http://dx.doi.org/10.1152/ajpheart.00092.2021
Li, X; Guo, DX; Zhou, HL; Hu, YD; Fang, X; Chen, Y	Li, Xia; Guo, Dianxuan; Zhou, Hualan; Hu, Youdong; Fang, Xiang; Chen, Ying		Pro-inflammatory Mediators and Oxidative Stress: Therapeutic Markers for Recurrent Angina Pectoris after Coronary Artery Stenting in Elderly Patients	CURRENT VASCULAR PHARMACOLOGY	English	Article	70	0	0	CURR VASC PHARMACOL	Current Vascular Pharmacology		2021	10.2174/1570161119666210129142707	http://dx.doi.org/10.2174/1570161119666210129142707
Ma, XJ; Duan, WH; Zhang, Y; Gao, J; Guan, BY; Chen, KJ; Shi, DZ	Ma Xiao-juan; Duan Wen-hui; Zhang Ying; Gao Jie; Guan Bao-yi; Chen Ke-ji; Shi Da-zhuo		Combination of Activating Blood Circulation and Detoxifying Chinese Medicines Played an Anti-Inflammatory Role in Unstable Angina Patients after Percutaneous Coronary Intervention: A Multicenter, Open-Labeled, Randomized Controlled Trial	CHINESE JOURNAL OF INTEGRATIVE MEDICINE	English	Article	29	0	0	CHIN J INTEGR MED	Chin. J. Integr. Med.	NOV	2021	10.1007/s11655-021-2878-8	http://dx.doi.org/10.1007/s11655-021-2878-8
Tapoi, L; Benchea, L; Siriopol, D; Kanbay, M; Covic, A	Tapoi, Laura; Benchea, Laura; Siriopol, Dimitrie; Kanbay, Mehmet; Covic, Adrian		Colchicine Use in Acute Coronary Syndromes: An Update	ANGIOLOGY	English	Review	52	0	0	ANGIOLOGY	Angiology	JUL	2021	10.1177/0003319720985644	http://dx.doi.org/10.1177/0003319720985644
Zhuang, LF; Ge, YL; Zong, X; Yang, Q; Zhang, RY; Fan, Q; Tao, R	Zhuang, Lingfang; Ge, Yulong; Zong, Xiao; Yang, Qian; Zhang, Ruiyan; Fan, Qin; Tao, Rong		High Proteoglycan Decorin Levels Are Associated With Acute Coronary Syndrome and Provoke an Imbalanced Inflammatory Response	FRONTIERS IN PHYSIOLOGY	English	Article	26	0	0	FRONT PHYSIOL	Front. Physiol.	SEP 21	2021	10.3389/fphys.2021.746377	http://dx.doi.org/10.3389/fphys.2021.746377
Krenning, BJ; van der Heiden, K; Duncker, DJ; de Jong, M; Bernsen, MR	Krenning, Boudewijn J.; van der Heiden, Kim; Duncker, Dirk J.; de Jong, Marion; Bernsen, Monique R.		Nuclear Imaging of Post-infarction Inflammation in Ischemic Cardiac Diseases - New Radiotracers for Potential Clinical Applications	CURRENT RADIOPHARMACEUTICALS	English	Review	174	0	0	CURR RADIOPHARM	Curr. Radiopharm.		2021	10.2174/1874471013666201012165305	http://dx.doi.org/10.2174/1874471013666201012165305
Zong, YL; Li, J; Xu, XH; Xu, XL	Zong, Yulong; Li, Jie; Xu, Xinghua; Xu, Xingli		Effects of nicorandil on systemic inflammation and oxidative stress induced by percutaneous coronary intervention in patients with coronary heart disease	JOURNAL OF INTERNATIONAL MEDICAL RESEARCH	English	Article	30	0	0	J INT MED RES	J. Int. Med. Res.	DEC	2021	10.1177/03000605211058873	http://dx.doi.org/10.1177/03000605211058873
Toita, R; Kawano, T; Murata, M; Kang, JH	Toita, Riki; Kawano, Takahito; Murata, Masaharu; Kang, Jeong-Hun		Bioinspired macrophage-targeted anti-inflammatory nanomedicine: A therapeutic option for the treatment of myocarditis	MATERIALS SCIENCE AND ENGINEERING C-MATERIALS FOR BIOLOGICAL APPLICATIONS	English	Article	53	0	0	MAT SCI ENG C-MATER	Mater. Sci. Eng. C-Mater. Biol. Appl.	DEC	2021	10.1016/j.msec.2021.112492	http://dx.doi.org/10.1016/j.msec.2021.112492
Lu, J; Wang, L; Bennamoun, M; Ward, I; An, SJ; Sohel, F; Chow, BJW; Dwivedi, G; Sanfilippo, FM	Lu, Juan; Wang, Ling; Bennamoun, Mohammed; Ward, Isaac; An, Senjian; Sohel, Ferdous; Chow, Benjamin J. W.; Dwivedi, Girish; Sanfilippo, Frank M.		Machine learning risk prediction model for acute coronary syndrome and death from use of non-steroidal anti-inflammatory drugs in administrative data	SCIENTIFIC REPORTS	English	Article	44	0	0	SCI REP-UK	Sci Rep	SEP 15	2021	10.1038/s41598-021-97643-3	http://dx.doi.org/10.1038/s41598-021-97643-3
Ajmal, M; Ajmal, A; Huang, L; Zeng, LF	Ajmal, Maryam; Ajmal, Aisha; Huang, Lei; Zeng, Lingfang		The Potential Therapeutic Role of Celastrol in Patients With Heart Failure With Preserved Ejection Fraction	FRONTIERS IN CARDIOVASCULAR MEDICINE	English	Review	116	0	0	FRONT CARDIOVASC MED	Front. Cardiovasc. Med.	AUG 18	2021	10.3389/fcvm.2021.725602	http://dx.doi.org/10.3389/fcvm.2021.725602
Tanaka, C; Kurose, S; Morinaga, J; Takao, N; Miyauchi, T; Tsutsumi, H; Shiojima, I; Oike, Y; Kimura, Y	Tanaka, Chiharu; Kurose, Satoshi; Morinaga, Jun; Takao, Nana; Miyauchi, Takumi; Tsutsumi, Hiromi; Shiojima, Ichiro; Oike, Yuichi; Kimura, Yutaka		Serum Angiopoietin-Like Protein 2 and NT-Pro BNP Levels and Their Associated Factors in Patients with Chronic Heart Failure Participating in a Phase III Cardiac Rehabilitation Program	INTERNATIONAL HEART JOURNAL	English	Article	27	0	0	INT HEART J	Int. Heart J.	SEP	2021	10.1536/ihj.21-106	http://dx.doi.org/10.1536/ihj.21-106
Wiberg, S; Kjaergaard, J; Mogelvang, R; Moller, CH; Kandler, K; Ravn, H; Hassager, C; Kober, L; Nilsson, JC	Wiberg, Sebastian; Kjaergaard, Jesper; Mogelvang, Rasmus; Moller, Christian Holdflod; Kandler, Kristian; Ravn, Hanne; Hassager, Christian; Kober, Lars; Nilsson, Jens Christian		Efficacy of a glucagon-like peptide-1 agonist and restrictive versus liberal oxygen supply in patients undergoing coronary artery bypass grafting or aortic valve replacement: study protocol for a 2-by-2 factorial designed, randomised clinical trial	BMJ OPEN	English	Article	60	0	0	BMJ OPEN	BMJ Open	NOV	2021	10.1136/bmjopen-2021-052340	http://dx.doi.org/10.1136/bmjopen-2021-052340
Huang, TH; Lee, MS; Sung, PH; Chen, YL; Chiang, JY; Yang, CC; Sheu, JJ; Yip, HK	Huang, Tien-Hung; Lee, Mel S.; Sung, Pei-Hsun; Chen, Yi-Ling; Chiang, John Y.; Yang, Chih-Chao; Sheu, Jiunn-Jye; Yip, Hon-Kan		Quality and quantity culture effectively restores functional and proliferative capacities of endothelial progenitor cell in end-stage renal disease patients	STEM CELL RESEARCH	English	Article	41	0	0	STEM CELL RES	Stem Cell Res.	MAY	2021	10.1016/j.scr.2021.102264	http://dx.doi.org/10.1016/j.scr.2021.102264
Chaar, D; Dumont, B; Vulesevic, B; Neagoe, PE; Rakel, A; Sirois, MG; White, M	Chaar, Diana; Dumont, Benjamin; Vulesevic, Branka; Neagoe, Paul-Eduard; Rakel, Agnes; Sirois, Martin G.; White, Michel		Neutrophils pro-inflammatory and anti-inflammatory cytokine release in patients with heart failure and reduced ejection fraction	ESC HEART FAILURE	English	Article	54	0	0	ESC HEART FAIL	ESC Heart Fail.	OCT	2021	10.1002/ehf2.13539	http://dx.doi.org/10.1002/ehf2.13539
Yang, HX; Liu, S; Du, HJ; Hong, Z; Lv, YJ; Nie, CQ; Yang, W; Gao, YN	Yang, Hongxiao; Liu, Shuang; Du, Huijun; Hong, Zi; Lv, Yajing; Nie, Chaoqun; Yang, Wei; Gao, Yunan		Hydrogen Attenuates Myocardial Injury in Rats by Regulating Oxidative Stress and NLRP3 Inflammasome Mediated Pyroptosis	INTERNATIONAL JOURNAL OF MEDICAL SCIENCES	English	Article	38	0	0	INT J MED SCI	Int. J. Med. Sci.		2021	10.7150/ijms.61329	http://dx.doi.org/10.7150/ijms.61329
Sartor, F; Moore, JP; Kubis, HP	Sartor, Francesco; Moore, Jonathan P.; Kubis, Hans-Peter		Plasma Interleukin-10 and Cholesterol Levels May Inform about Interdependences between Fitness and Fatness in Healthy Individuals	INTERNATIONAL JOURNAL OF ENVIRONMENTAL RESEARCH AND PUBLIC HEALTH	English	Article	55	0	0	INT J ENV RES PUB HE	Int. J. Environ. Res. Public Health	FEB	2021	10.3390/ijerph18041800	http://dx.doi.org/10.3390/ijerph18041800
Bostrom, JA; Mottel, B; Heffron, SP	Bostrom, John A.; Mottel, Beth; Heffron, Sean P.		Medical and Surgical Obesity Treatments and Atherosclerosis: Mechanisms beyond Typical Risk Factors	CURRENT ATHEROSCLEROSIS REPORTS	English	Review	115	0	0	CURR ATHEROSCLER REP	Curr. Atheroscleros. Rep.	OCT	2021	10.1007/s11883-021-00961-0	http://dx.doi.org/10.1007/s11883-021-00961-0
Fernandez, AI; Bermejo, J; Yotti, R; Martinez-Gonzalez, MA; Mira, A; Gophna, U; Karlsson, R; Al-Daccak, R; Martin-Demiguel, I; Gutierrez-Ibanes, E; Charron, D; Fernandez-Aviles, F	Fernandez, Ana, I; Bermejo, Javier; Yotti, Raquel; Angel Martinez-Gonzalez, Miguel; Mira, Alex; Gophna, Uri; Karlsson, Roger; Al-Daccak, Reem; Martin-Demiguel, Irene; Gutierrez-Ibanes, Enrique; Charron, Dominique; Fernandez-Aviles, Francisco		The impact of Mediterranean diet on coronary plaque vulnerability, microvascular function, inflammation and microbiome after an acute coronary syndrome: study protocol for the MEDIMACS randomized, controlled, mechanistic clinical trial	TRIALS	English	Article	45	0	0	TRIALS	Trials	NOV 12	2021	10.1186/s13063-021-05746-z	http://dx.doi.org/10.1186/s13063-021-05746-z
Curic, ZB; Masle, AM; Kibel, A; Selthofer-Relatic, K; Stupin, A; Mihaljevic, Z; Jukic, I; Stupin, M; Matic, A; Kozina, N; Susnjara, P; Juranic, B; Kolobaric, N; Seric, V; Drenjancevic, I	Curic, Zeljka Breskic; Masle, Ana Marija; Kibel, Aleksandar; Selthofer-Relatic, Kristina; Stupin, Ana; Mihaljevic, Zrinka; Jukic, Ivana; Stupin, Marko; Matic, Anita; Kozina, Natasa; Susnjara, Petar; Juranic, Brankica; Kolobaric, Nikolina; Seric, Vatroslav; Drenjancevic, Ines		Effects of n-3 Polyunsaturated Fatty Acid-Enriched Hen Egg Consumption on the Inflammatory Biomarkers and Microvascular Function in Patients with Acute and Chronic Coronary Syndrome-A Randomized Study	BIOLOGY-BASEL	English	Article	47	0	0	BIOLOGY-BASEL	Biology-Basel	AUG	2021	10.3390/biology10080774	http://dx.doi.org/10.3390/biology10080774
Liang, Y; Guangyao, H; Yuguang, W; Baoqi, HAN; Bin, Z; Jinmiao, ZHU; Shan, GAO; Yue, GAO	Liang, Yang; Guangyao, Huang; Yuguang, Wang; Baoqi, H. A. N.; Bin, Zheng; Jinmiao, Z. H. U.; Shan, G. A. O.; Yue, G. A. O.		Efficacy of Renshen (Radix Ginseng) plus Fuzi (Radix Aconiti Lateralis Preparata) on myocardial infarction by enhancing autophagy in rats	JOURNAL OF TRADITIONAL CHINESE MEDICINE	English	Article	46	0	0	J TRADIT CHIN MED	J. Tradit. Chin. Med.	DEC	2021	10.19852/j.cnki.jtcm.2021.06.009	http://dx.doi.org/10.19852/j.cnki.jtcm.2021.06.009
Kaur, K; Velazquez, FE; Anastasiou, M; Ngwenyama, N; Smolgovsky, S; Aronovitz, M; Alcaide, P	Kaur, Kuljeet; Velazquez, Francisco E.; Anastasiou, Marina; Ngwenyama, Njabulo; Smolgovsky, Sasha; Aronovitz, Mark; Alcaide, Pilar		Sialomucin CD43 Plays a Deleterious Role in the Development of Experimental Heart Failure Induced by Pressure Overload by Modulating Cardiac Inflammation and Fibrosis	FRONTIERS IN PHYSIOLOGY	English	Article	27	0	0	FRONT PHYSIOL	Front. Physiol.	DEC 3	2021	10.3389/fphys.2021.780854	http://dx.doi.org/10.3389/fphys.2021.780854
Rodevic, G; Budrys, P; Davidavicius, G	Rodevic, Greta; Budrys, Povilas; Davidavicius, Giedrius		Acute Pericarditis after Percutaneous Coronary Intervention: A Case Report	MEDICINA-LITHUANIA	English	Article	14	0	0	MEDICINA-LITHUANIA	Med. Lith.	MAY	2021	10.3390/medicina57050490	http://dx.doi.org/10.3390/medicina57050490
Fatima, S; Tabassum, A; Kulsoom, U; Amjad, M; Zehra, S; Azhar, A	Fatima, S.; Tabassum, A.; Kulsoom, U.; Amjad, M.; Zehra, S.; Azhar, A.		Genetic Evaluation of Interleukin-10 Gene Variants with Predisposition to Coronary Heart Disease	MOLECULAR GENETICS MICROBIOLOGY AND VIROLOGY	English	Article	15	0	0	MOL GENET MICROBIOL+	Mol. Genet. Microbiol. Virol.	DEC	2021	10.3103/S0891416821050074	http://dx.doi.org/10.3103/S0891416821050074
Yan, ZS; Zhang, NC; Li, K; Sun, HX; Dai, XM; Liu, GL	Yan, Zhi-Sheng; Zhang, Nian-Cai; Li, Kun; Sun, Hai-Xia; Dai, Xiao-Mei; Liu, Gao-Li		Upregulation of long non-coding RNA myocardial infarction-associated transcription is correlated with coronary artery stenosis and elevated inflammation in patients with coronary atherosclerotic heart disease	KAOHSIUNG JOURNAL OF MEDICAL SCIENCES	English	Article	39	0	0	KAOHSIUNG J MED SCI	Kaohsiung J. Med. Sci.	DEC	2021	10.1002/kjm2.12444	http://dx.doi.org/10.1002/kjm2.12444
Bloch, O; Blatt, A; Appel, MY; Ben Yehudah, G; Cantrell, D; Goldberg, M; Love, I; Abu Khadija, H; Rapoport, MJ	Bloch, Olga; Blatt, Alex; Appel, Michael Y.; Ben Yehudah, Gilad; Cantrell, Dror; Goldberg, Michael; Love, Itamar; Abu Khadija, Haitham; Rapoport, Micha J.		Coronary atherosclerosis severity is closely associated with decreased GLP-1R positivity among CD16(+) pro-inflammatory and patrolling monocyte subsets	ATHEROSCLEROSIS PLUS	English	Article	47	0	0	ATHEROSCLER PLUS	Atheroscler. Plus	DEC	2021	10.1016/j.athplu.2021.10.001	http://dx.doi.org/10.1016/j.athplu.2021.10.001
Cantrell, MS; Soto-Avellaneda, A; Wall, JD; Ajeti, AD; Morrison, BE; Warner, LR; McDougal, OM	Cantrell, Maranda S.; Soto-Avellaneda, Alejandro; Wall, Jackson D.; Ajeti, Aaron D.; Morrison, Brad E.; Warner, Lisa R.; McDougal, Owen M.		Repurposing Drugs to Treat Heart and Brain Illness	PHARMACEUTICALS	English	Review	96	0	0	PHARMACEUTICALS-BASE	Pharmaceuticals	JUN	2021	10.3390/ph14060573	http://dx.doi.org/10.3390/ph14060573
Badila, E; Balahura, AM; Stoian, M; Bartos, D; Vinereanu, D	Badila, Elisabeta; Balahura, Ana-Maria; Stoian, Marilena; Bartos, Daniela; Vinereanu, Dragos		A PARADIGM SHIFT FOR THE SGLT2 INHIBITORS - TREATING THE HEART WITH ANTI-HYPERGLYCAEMIC DRUGS	FARMACIA	English	Review	60	0	0	FARMACIA	Farmacia	SEP-OCT	2021	10.31925/farmacia.2021.5.2	http://dx.doi.org/10.31925/farmacia.2021.5.2
Garcia, GM; Roy, JM; Pitta, IR; Abdalla, DSP; Grabe-Guimaraes, A; Mosqueira, VCF; Richard, S	Garcia, Giani M.; Roy, Jerome; Pitta, Ivan R.; Abdalla, Dulcineia S. P.; Grabe-Guimaraes, Andrea; Mosqueira, Vanessa C. F.; Richard, Sylvain		Polylactide Nanocapsules Attenuate Adverse Cardiac Cellular Effects of Lyso-7, a Pan-PPAR Agonist/Anti-Inflammatory New Thiazolidinedione	PHARMACEUTICS	English	Article	34	0	0	PHARMACEUTICS	Pharmaceutics	SEP	2021	10.3390/pharmaceutics13091521	http://dx.doi.org/10.3390/pharmaceutics13091521
Kurata, Y; Muraki, S; Hirota, T; Araki, H; Ieiri, I	Kurata, Yasuo; Muraki, Shota; Hirota, Takeshi; Araki, Hiroshi; Ieiri, Ichiro		Reduced theophylline clearance due to hepatic congestion secondary to right heart failure - A population pharmacokinetic study	DRUG METABOLISM AND PHARMACOKINETICS	English	Article	56	0	0	DRUG METAB PHARMACOK	Drug Metab. Pharmacokinet.	DEC	2021	10.1016/j.dmpk.2021.100403	http://dx.doi.org/10.1016/j.dmpk.2021.100403
Wang, HT; Sun, HK; Jin, AP; Jiang, W; Zhang, Y; Su, FF; Zheng, QS	Wang, Hong-Tao; Sun, Hong-Ke; Jin, Ai-Ping; Jiang, Wei; Zhang, Yan; Su, Fei-Fei; Zheng, Qiang-sun		Anti-arrhythmic and anti-heart failure effects of low-level electrical stimulation on aortic root ventricular ganglionated plexi	PACE-PACING AND CLINICAL ELECTROPHYSIOLOGY	English	Article	19	0	0	PACE	PACE-Pacing Clin. Electrophysiol.	NOV	2021	10.1111/pace.14261	http://dx.doi.org/10.1111/pace.14261
Wang, SH; Cui, YM; Xiong, MQ; Li, M; Wang, PW; Cui, JG; Du, XY; Chen, Y; Zhang, T	Wang, Shihua; Cui, Yimeng; Xiong, Minqi; Li, Mei; Wang, Peiwei; Cui, Jingang; Du, Xiaoye; Chen, Yu; Zhang, Teng		Dual Activity of Ginsenoside Rb1 in Hypertrophic Cardiomyocytes and Activated Macrophages: Implications for the Therapeutic Intervention of Cardiac Hypertrophy	JOURNAL OF INFLAMMATION RESEARCH	English	Article	27	0	0	J INFLAMM RES	J. Inflamm. Res.		2021	10.2147/JIR.S310633	http://dx.doi.org/10.2147/JIR.S310633
Gatsiou, A; Sopova, K; Tselepis, A; Stellos, K	Gatsiou, Aikaterini; Sopova, Kateryna; Tselepis, Alexandros; Stellos, Konstantinos		Interleukin-17A Triggers the Release of Platelet-Derived Factors Driving Vascular Endothelial Cells toward a Pro-Angiogenic State	CELLS	English	Article	69	0	0	CELLS-BASEL	Cells	AUG	2021	10.3390/cells10081855	http://dx.doi.org/10.3390/cells10081855
Li, RQ; Ma, DF; Fu, ZH; Zheng, XX; Li, WX	Li, Runqin; Ma, Dengfeng; Fu, Zhihua; Zheng, Xiaoxuan; Li, Wenxiu		Forsythiaside A inhibits hydrogen peroxide-induced inflammation, oxidative stress, and apoptosis of cardiomyocytes	TROPICAL JOURNAL OF PHARMACEUTICAL RESEARCH	English	Article	18	0	0	TROP J PHARM RES	Trop. J. Pharm. Res.	OCT	2021	10.4314/tjpr.v20i10.3	http://dx.doi.org/10.4314/tjpr.v20i10.3
Sandoval, C; Herrera, C; Schulz, M; Vasquez, B	Sandoval, Cristian; Herrera, Christian; Schulz, Mabel; Vasquez, Belgica		Relationship Between Ethanol Intake and Insulin Sensitivity Metabolism in Men with no Comorbidities: A Systematic Review	INTERNATIONAL JOURNAL OF MORPHOLOGY	English	Review	48	0	0	INT J MORPHOL	Int. J. Morphol.	JUN	2021
[truncated: 5,010 more rows]
